# Supplementary material for: Characterizing the gut microbiome of diarrheal mink under farmed conditions: A metagenomic analysis
Source: PLoS One. 2024 Oct 30;19(10):e0312821. doi: 10.1371/journal.pone.0312821 (PMC11524518; doi:10.1371/journal.pone.0312821)
Supplement: S1 Table — (XLSX) [file pone.0312821.s001.xlsx]

## Sheet: Sheet1
simpson	chao1	ACE	shannon
NM_1	0.669382	634	633	2.9825
NM_2	0.562204	704	702	2.49058
NM_3	0.751877	868	861	3.43542
NM_4	0.554466	582	581	2.38288
NM_5	0.766321	653	652	3.54558
DM_1	0.71306	574	574	2.89794
DM_2	0.89993	855	854	4.66983
DM_3	0.792068	696	696	3.66216
DM_4	0.944665	1376	1371	5.99941
DM_5	0.372424	696	695	1.5545
