# Supplementary material for: Characterizing the gut microbiome of diarrheal mink under farmed conditions: A metagenomic analysis
Source: PLoS One. 2024 Oct 30;19(10):e0312821. doi: 10.1371/journal.pone.0312821 (PMC11524518; doi:10.1371/journal.pone.0312821)
Supplement: S2 Table — (XLSX) [file pone.0312821.s002.xlsx]

## Sheet: Table
items	Df	SumsOfSqs	MeanSqs	F.Model	R2	Pr%28%3EF%29
items	1	0.37504	0.37504	3.1875	0.28492	0.025
Residuals	8	0.94128	0.11766	'-	0.71508
Total	9	1.31632	'-	'-	1	'-
