# Supplementary material for: Characterizing the gut microbiome of diarrheal mink under farmed conditions: A metagenomic analysis
Source: PLoS One. 2024 Oct 30;19(10):e0312821. doi: 10.1371/journal.pone.0312821 (PMC11524518; doi:10.1371/journal.pone.0312821)
Supplement: S3 Table — (XLSX) [file pone.0312821.s003.xlsx]

## Sheet: Sheet1
pc vector number	1	2	3	4	5	6	7	8	9	10
NM_1	0.298292	-0.0688806	0.0176698	-0.134653	-0.0475158	-0.0376167	0.0267399	-0.0107553	-0.00444649	5.64344e-10
NM_2	0.0441211	0.0468375	0.0598458	0.00741966	0.0266888	0.114911	0.0939256	0.0443168	0.00204548	5.64344e-10
NM_3	-0.0925039	-0.0234403	0.0332903	0.0109096	0.045638	0.0289993	0.00872038	-0.127837	-0.0131534	5.64344e-10
NM_4	0.325187	0.00439046	-0.0279829	0.151876	-0.00771756	-0.028798	-0.0117027	-0.00367483	0.00201286	5.64344e-10
NM_5	-0.0833119	-0.145675	0.0858994	0.0112593	0.0755223	-0.00619376	-0.0643785	0.051011	-0.00443907	5.64344e-10
DM_1	-0.166322	-0.0832416	-0.177013	0.00417794	0.0119385	-0.0146444	0.056301	0.0163606	-0.00113862	5.64344e-10
DM_2	-0.160121	0.0150715	0.0461283	0.0141448	-0.0825595	-0.0266931	-0.000349181	-0.00328262	0.097954	5.64344e-10
DM_3	-0.176489	0.0439426	0.0477114	0.0233619	-0.0991495	-0.038105	0.0027636	0.0158573	-0.0828097	5.64344e-10
DM_4	0.028981	0.0605387	-0.0797993	-0.0448139	-0.0285695	0.0938233	-0.108373	0.00400589	-0.00115458	5.64344e-10
DM_5	-0.0178336	0.150457	-0.00574958	-0.0436828	0.105724	-0.0856826	-0.00364727	0.0139982	0.00512955	5.64344e-10
eigvals	0.297777	0.0641175	0.0553027	0.0461783	0.0395991	0.0348515	0.0288302	0.0217795	0.0167021	3.18484e-18
% variation explained	49.2082	10.5955	9.13885	7.63104	6.54381	5.75926	4.76423	3.59909	2.76004	5.263e-16
