# Supplementary material for: Characterizing the gut microbiome of diarrheal mink under farmed conditions: A metagenomic analysis
Source: PLoS One. 2024 Oct 30;19(10):e0312821. doi: 10.1371/journal.pone.0312821 (PMC11524518; doi:10.1371/journal.pone.0312821)
Supplement: S4 Table — (XLSX) [file pone.0312821.s004.xlsx]

## Sheet: Sheet1
pc vector number	1	2	3	4	5	6	7	8	9	10
NM_1	-0.118829	0.0105623	0.0143233	-0.0254271	-0.0475855	0.00272698	-0.0124338	-0.00464534	-0.004474	-8.03882e-10
NM_2	-0.00163752	-0.0140236	-0.00286868	0.01443	0.00129661	-0.0542678	-0.00538016	-0.0112033	0.0134158	-8.03882e-10
NM_3	0.0100296	0.0311005	0.0126639	-0.00744439	0.012222	-0.0136376	-0.00555245	0.0428723	-0.00704797	-8.03882e-10
NM_4	-0.117494	-0.0224371	-0.0286826	0.0391686	0.0321534	0.0158932	-0.00184966	0.00259744	-0.000966448	-8.03882e-10
NM_5	-0.0150259	0.05344	-0.00962078	-0.0401105	0.0281469	0.00264107	0.0267677	-0.0150173	0.00522096	-8.03882e-10
DM_1	0.0661608	0.0618606	0.00984312	0.0444353	-0.00938653	0.0149222	-0.0176354	-0.0124524	0.00083141	-8.03882e-10
DM_2	0.0555804	-0.0255388	-0.0378771	-0.0147021	-0.0198929	0.019708	-0.00173224	0.0120398	0.0257175	-8.03882e-10
DM_3	0.0664865	-0.0253365	-0.0418568	-0.0197185	0.00200145	-0.0033256	-0.0122818	-0.0097028	-0.0271309	-8.03882e-10
DM_4	0.0275481	-0.0251758	0.0200126	0.0268409	-0.024502	0.00143168	0.04306	0.00269001	-0.00910852	-8.03882e-10
DM_5	0.0271809	-0.0444515	0.064063	-0.0174723	0.0255467	0.013908	-0.0129622	-0.00717838	0.00354222	-8.03882e-10
eigvals	0.0416388	0.0123654	0.00907713	0.0076584	0.00598235	0.0042156	0.00342134	0.00267033	0.00177154	6.46227e-18
% variation explained	46.8901	13.9249	10.2219	8.62424	6.73682	4.74726	3.85282	3.00709	1.99496	7.27726e-15
