# Supplementary material for: Characterizing the gut microbiome of diarrheal mink under farmed conditions: A metagenomic analysis
Source: PLoS One. 2024 Oct 30;19(10):e0312821. doi: 10.1371/journal.pone.0312821 (PMC11524518; doi:10.1371/journal.pone.0312821)
Supplement: S5 Table — (XLSX) [file pone.0312821.s005.xlsx]

## Sheet: Table
Group	Df	SumsOfSqs	MeanSqs	F.Model	R2	Pr（＞F）
items	1	0.13057	0.130569	2.201	0.21577	0.087
Residuals	8	0.47457	0.059321	'-	0.78423
Total	9	0.60514	'-	'-	1	'-
