# Supplementary material for: Characterizing the gut microbiome of diarrheal mink under farmed conditions: A metagenomic analysis
Source: PLoS One. 2024 Oct 30;19(10):e0312821. doi: 10.1371/journal.pone.0312821 (PMC11524518; doi:10.1371/journal.pone.0312821)
Supplement: S6 Table — (XLSX) [file pone.0312821.s006.xlsx]

## Sheet: Sheet1
Df SumsOfSqs MeanSqs F.Model R2 Pr(>F)
Group 1 0.026464 0.026464 3.3963 0.29802 0.015 *
Residuals 8 0.062336 0.007792 0.70198
Total 9 0.088801 1.00000
