# Supplementary material for: Characterizing the gut microbiome of diarrheal mink under farmed conditions: A metagenomic analysis
Source: PLoS One. 2024 Oct 30;19(10):e0312821. doi: 10.1371/journal.pone.0312821 (PMC11524518; doi:10.1371/journal.pone.0312821)
Supplement: S7 Table — (XLSX) [file pone.0312821.s007.xlsx]

## Sheet: Sheet1
name	NM_2	NM_4	DM_3	NM_5	DM_5	DM_2	NM_1	DM_1	DM_4	NM_3
DM_1_k127_1010_2	0.00333378	0.00321477	0.000794296	0.00240129	0.00197127	0.00040453	0.00255015	9.72772e-05	0.000629465	0.00226905
DM_1_k127_101146_81	8.85995e-06	0	0.000133552	1.81597e-05	0	0.000142362	0	0.00116537	8.65945e-05	0
DM_1_k127_101435_1	1.61031e-05	0	0	1.65028e-05	0	0	0	0	0	0
DM_1_k127_102402_2	1.71018e-05	2.37484e-05	0	0	7.66193e-05	4.57986e-05	0	2.36783e-05	0	0.000216593
DM_1_k127_102714_1	5.54303e-06	0	9.54903e-05	0	0	8.90656e-05	0	4.60478e-05	0	0
DM_1_k127_102795_36	1.70138e-05	1.57509e-05	0.000293099	2.32481e-05	0	0.000349317	0	0.00255196	1.84765e-05	5.98553e-06
DM_1_k127_105499_2	4.01114e-05	0	0	0	0	0	5.47333e-05	0.000166609	0.00143747	4.2334e-05
DM_1_k127_105931_3	0.00161836	0.00171067	0.00306885	0.00137798	0.00298501	0.00166028	0.0013953	0.000122626	0.000288543	0.00102822
DM_1_k127_107299_1	0.00018696	0	0	0	0	3.33786e-05	0	0	4.06065e-05	0
DM_1_k127_107900_2	0.00282422	0.00324842	0.00235484	0.00258247	0.00365853	0.00150247	0.00338014	5.92469e-05	0.000774498	0.00218285
DM_1_k127_1097_1	0.0015778	0.00124093	0.00171384	0.00141663	0.00222075	0.00115917	0.00188622	0.00268719	0.000454895	0.0015326
DM_1_k127_110446_1	1.2464e-05	0	0	1.27733e-05	0	0.000200272	1.70075e-05	6.90284e-05	0	1.31546e-05
DM_1_k127_113700_1	6.8407e-05	4.74969e-05	0.00022096	0	0	0	0	0.00722189	0.0010586	0.000324889
DM_1_k127_113759_1	0.000517061	0.000311142	0	0.000194294	9.65224e-05	0	0.000188146	0	0	0.000109142
DM_1_k127_114762_14	5.57572e-06	0	8.00445e-06	0	0	4.97727e-06	0	0.000131238	1.81651e-05	3.92312e-06
DM_1_k127_114825_2	2.45125e-05	0	0	2.51209e-05	1.37276e-05	0	0	0.000118786	0	0
DM_1_k127_115536_1	0.000985716	0.00140141	0.00737866	0.00230898	0.000105148	0.0111247	0.000960744	0.000649895	0.00129984	0.00185774
DM_1_k127_116164_3	0.000457567	0.000703481	0	0.000636396	0.000146428	0	0.000512871	4.52519e-05	0.000372677	0.000379438
DM_1_k127_117323_1	8.55088e-06	5.93711e-05	0.000570814	0	9.57742e-06	0.000915972	0	0.000165748	0	1.80494e-05
DM_1_k127_117900_2	0.00268572	0.00248375	0.000656099	0.00209319	0.00168102	0.000407971	0.00253299	3.90602e-05	0.000386021	0.00222118
DM_1_k127_11861_1	8.27298e-05	0	0.00142519	0	0	0.000516952	0	0.000229088	8.98418e-05	8.73139e-05
DM_1_k127_119069_1	0.0035364	0.00347575	0.000654989	0.00262893	0.00190454	0.000510327	0.00291532	6.59611e-05	0.000561138	0.00241346
DM_1_k127_119132_2	0.00105215	0.00122542	0.00021926	0.00062609	0.00060824	9.08926e-05	0.00083363	4.69924e-05	0.000110575	0.000716421
DM_1_k127_121763_18	1.72354e-05	0	0.000296915	0	0	0	0	0.00147953	0	0
DM_1_k127_122151_17	1.2394e-05	8.60547e-06	0	0	0	1.65956e-05	8.45599e-06	0.000120121	0	0
DM_1_k127_12225_5	0.00478444	0.00501104	0.0025089	0.00363731	0.00393906	0.00182007	0.00421005	9.7087e-05	0.00112467	0.00388821
DM_1_k127_123896_4	0.00153516	0.00158768	0.00119055	0.00140824	0.00123248	0.000531865	0.00142094	5.94551e-05	0.000209849	0.00128032
DM_1_k127_1244_1	0.000102394	1.29264e-05	0	2.86187e-05	0	0	0	1.28882e-05	9.0979e-05	6.87704e-05
DM_1_k127_124621_1	0.000818273	0	0.00316134	0.000164428	0.000970419	0.00515609	0	9.99656e-05	0.00462604	0.00110915
DM_1_k127_1246_5	0.000576376	0.00057959	0.000171194	0.000570312	0.00064557	0	0.000515282	2.75181e-05	6.47508e-05	0.000251716
DM_1_k127_125296_1	1.00278e-05	0	0.000302314	0	2.24634e-05	0.000805639	0	6.94206e-05	0	0
DM_1_k127_126958_1	1.98393e-05	0	0.000726267	2.4398e-05	0	0.000701312	0	0.00569698	1.29269e-05	0
DM_1_k127_126958_2	1.71461e-05	0	0.000295377	2.34288e-05	0	0.000520395	0	0.00417818	3.72401e-05	0
DM_1_k127_127649_1	6.85133e-05	0	2.95071e-05	5.61709e-05	0	0	0	9.48604e-05	4.46419e-05	0.000144619
DM_1_k127_128418_3	2.64207e-05	1.83446e-05	0.000170682	0	1.47963e-05	0.000212264	5.40778e-05	1.82905e-05	0	0
DM_1_k127_129437_2	4.41225e-05	0	0	4.52176e-05	0	5.90802e-05	3.01033e-05	3.05451e-05	0	2.32837e-05
DM_1_k127_12986_1	0.00326435	0.00341224	0.00330228	0.00623121	0.00107477	0.00758916	0.00691397	0.000720168	0.00952469	0.0072028
DM_1_k127_131064_2	1.73711e-05	0	9.9751e-05	0	0	0	0	2.40512e-05	0	0
DM_1_k127_132902_60	1.20773e-05	0	0.000294748	2.47542e-05	0	0.000312651	0	0.00252498	6.5578e-05	0
DM_1_k127_132902_70	6.41316e-06	0	0.00048335	2.62893e-05	0	0.000463711	0	0.00417331	4.17869e-05	0
DM_1_k127_132902_71	2.58027e-05	0	0.000437559	3.30538e-05	0	0.00044051	0	0.00363951	3.15234e-05	0
DM_1_k127_132902_72	9.02301e-06	0	0.000417746	1.38704e-05	0	0.000398701	0	0.00362293	2.93961e-05	0
DM_1_k127_133126_7	3.36172e-05	0	0.000651517	1.29193e-05	0	0.000714589	0	0.00500648	2.73804e-05	0
DM_1_k127_133126_8	1.66291e-05	0	0.000370025	1.70418e-05	0	0.00031173	0	0.002571	3.61173e-05	0
DM_1_k127_133126_9	5.05992e-05	0	0.000479423	1.0371e-05	0	0.000352313	0	0.00315259	0	0
DM_1_k127_134083_1	1.47567e-05	0	0	0	8.26413e-06	7.9037e-05	0	7.15102e-05	0	5.45103e-05
DM_1_k127_136105_1	1.56463e-05	0	0.00124662	0	0	0.00146653	2.13499e-05	0	0	3.30265e-05
DM_1_k127_137065_1	7.05155e-05	4.19664e-05	0.000477234	0.000123884	2.2566e-05	0.000512568	5.49832e-05	0.00348688	6.56378e-05	3.18955e-05
DM_1_k127_137257_1	0.000623722	0	0.0022634	9.46966e-05	0.000685663	0.00364998	0	9.5953e-05	0.00477902	0.000963043
DM_1_k127_137820_2	0.00270781	0.00317723	0.00207925	0.00262873	0.00392629	0.00202368	0.00277833	0.0138775	0.000608633	0.00159951
DM_1_k127_137820_3	0.00217236	0.00261808	0.00186632	0.00234163	0.00347323	0.00185379	0.00211184	0.0135037	0.000751737	0.00145523
DM_1_k127_138138_5	0.0019328	0.001708	0.000630616	0.00183071	0.0022851	0.00047055	0.00215785	8.10931e-05	0.000477036	0.00125691
DM_1_k127_138333_2	2.02397e-05	0	2.17919e-05	1.0371e-05	0.000124682	0.000108404	1.38089e-05	5.6046e-05	0.000395634	0.000106806
DM_1_k127_138629_4	0.000160599	0.00015259	0.000527849	0.000424456	1.89347e-05	0.000882807	0.000265278	0.000163843	0.000275377	0.000383601
DM_1_k127_141686_11	2.95463e-05	0	0.000530206	0	0	0.000527502	0	0.00394086	9.62591e-05	0
DM_1_k127_141686_12	4.53003e-06	0	0.000409706	4.64246e-06	0	0.000436732	0	0.00346846	0	0
DM_1_k127_143352_6	8.35654e-06	4.64174e-05	0	0	0	0	0	8.09907e-05	5.44496e-05	7.05567e-05
DM_1_k127_144161_1	7.66016e-06	0	1.64953e-05	7.85028e-06	0.000197335	0.000307709	0	0	0.00162214	2.42539e-05
DM_1_k127_145681_1	3.90465e-05	0	0.000105103	0	0	2.61417e-05	1.33201e-05	4.05465e-05	6.36048e-05	7.21176e-05
DM_1_k127_146561_3	0.00108945	0.00071861	0	0.000725715	0.000518599	7.29385e-05	0.000706127	0.00011313	0.000354931	0.000948595
DM_1_k127_148764_3	0.00236078	0.00254559	0.00068566	0.0017481	0.00182903	0.000633437	0.0017131	0.000100767	0.000503855	0.00182429
DM_1_k127_14879_2	0.00439783	0.00456529	0.0003105	0.00338393	0.00239022	0.000154458	0.0053517	0.000159713	0.00155021	0.00378931
DM_1_k127_15251_189	9.15405e-06	0	0.00017741	0	0	0.000245146	0	0.00193917	2.9823e-05	0
DM_1_k127_15251_58	4.39968e-05	4.36403e-05	0.00108277	0.00015459	9.85574e-05	0.000791102	7.7188e-05	0.00396825	6.14303e-05	5.97018e-05
DM_1_k127_15251_74	6.17963e-06	0	0.000399214	1.2666e-05	0	0.000297883	0	0.00357642	4.02652e-05	0
DM_1_k127_15251_89	1.51364e-05	3.67836e-05	0.000350391	3.49021e-05	2.11919e-05	0.000314149	2.58176e-05	0.00334267	6.1641e-05	7.98755e-06
DM_1_k127_152948_1	1.20225e-05	5.00852e-05	0	0	2.01987e-05	0	1.64051e-05	4.16145e-05	0	6.34433e-06
DM_1_k127_1539_29	2.96124e-05	0	0.00039323	4.04632e-05	5.52791e-06	0.000528682	0	0.00433234	1.60791e-05	0
DM_1_k127_157012_2	0.00538842	0.00487999	0.00161858	0.0038415	0.00338939	0.00047055	0.0045821	0.000256795	0.00104948	0.00392526
DM_1_k127_157331_6	0.0008449	0.000836501	8.42313e-05	0.000753627	0.000578313	4.19008e-05	0.00077927	8.66526e-05	0.000127435	0.000776123
DM_1_k127_159322_7	0.000234938	0.000557009	3.7018e-05	0.000968949	6.41811e-06	3.0691e-05	0.000281486	3.96689e-05	0.000634726	0.00097973
DM_1_k127_159589_274	1.16112e-05	0	7.50102e-05	0	0	0.000165839	0	0.000300092	0	0
DM_1_k127_160763_1	0.00229065	0.00232407	0.00176556	0.00166318	0.00195027	0.00117708	0.00181081	0.000269171	0.00159719	0.00141843
DM_1_k127_160763_2	0.00139196	0.000977418	0.00244319	0.000737478	0.000476545	0.00167394	0.000645071	0.000189088	0.00037648	0.000870367
DM_1_k127_162170_4	1.01431e-05	0	1.0921e-05	0	1.13608e-05	5.43266e-05	6.9203e-06	4.9153e-05	0	1.60577e-05
DM_1_k127_163452_1	1.42331e-05	0	0	0	0	0	0	1.97065e-05	0.00037096	0
DM_1_k127_164318_1	0.00138904	0.00131619	0.00130203	0.00164123	0.0015741	0.000919025	0.00131563	0	0.000425917	0.00112107
DM_1_k127_173874_1	3.86072e-05	7.65887e-06	0.000285039	1.69566e-05	4.3242e-05	0.000576032	7.52583e-06	3.81813e-05	3.59367e-05	0.000902243
DM_1_k127_17449_1	0.00102513	0.00111553	0.000774561	0.000823255	0.00102733	0.000481632	0.000916188	0.000116204	0.00023437	0.00107561
DM_1_k127_177441_1	0.000170357	0.000248396	9.17113e-05	0.000305524	4.77022e-05	0.000273731	0.00036031	0.000165108	0.000527257	0.000449492
DM_1_k127_177489_1	0.000252129	0	0.000848329	3.22983e-05	0.000158848	0.001055	0	8.72716e-05	0.0010781	0.000166312
DM_1_k127_178555_1	3.41154e-05	0	7.34636e-05	0	1.2737e-05	0.000152269	0	3.14897e-05	0.000555722	6.00095e-05
DM_1_k127_180337_1	1.80092e-05	1.25043e-05	0.000174513	0	1.00856e-05	0.000192915	0	0	0.000440041	9.50355e-06
DM_1_k127_183960_9	2.27436e-05	0	0.000499552	0	0	0.000584711	0	0.00452823	0	0
DM_1_k127_184174_1	0.00143304	0.00180671	0.000263925	0.00132368	0.000506866	0.000227231	0.00173673	3.91603e-05	0.000430012	0.000915427
DM_1_k127_188806_2	1.68407e-05	0	3.62645e-05	1.72586e-05	9.4312e-06	0.000180398	1.14898e-05	1.16584e-05	0	2.66607e-05
DM_1_k127_190941_1	5.28414e-05	0	8.53409e-05	6.7691e-05	0	0.000212264	0	0	0	0.000139423
DM_1_k127_190943_1	0.000151566	0.000210473	3.62645e-05	0.000431466	0.000132037	0.000405894	0.000275756	0.000139901	0.00213974	0.000248833
DM_1_k127_191280_56	0.000109621	0.000102753	0.000413099	0.000129193	0.000141199	0.000403653	8.9749e-05	0.00297103	6.24986e-05	5.49553e-05
DM_1_k127_191280_82	3.35958e-05	0	0.000120575	1.14765e-05	0	0.000389869	0	0.00237228	0	0
DM_1_k127_191280_85	3.32821e-05	0	0.000327631	1.46178e-05	0	0.000381984	0	0.00400246	1.549e-05	0
DM_1_k127_195749_1	2.65798e-05	0	0	2.72395e-05	0	0	0	0	0.000173189	2.80526e-05
DM_1_k127_196116_2	3.72028e-06	0	1.20168e-05	0	0	2.98888e-05	2.53822e-06	5.40848e-05	0	1.76689e-05
DM_1_k127_19770_9	0.0031984	0.00355184	0.00255166	0.00293717	0.00407333	0.00150925	0.00393052	8.00307e-05	0.000674794	0.00265373
DM_1_k127_19978_1	8.88373e-05	0	0.000223185	0	4.97512e-05	7.93023e-05	0	0.000328001	0	1.56266e-05
DM_1_k127_20159_1	1.47075e-05	2.04237e-05	3.1671e-05	0	0.000148258	7.87736e-05	4.01378e-05	6.10901e-05	0	1.55225e-05
DM_1_k127_205512_1	1.04556e-05	0	0	0	0	2.80001e-05	0	1.44763e-05	6.81265e-05	0
DM_1_k127_20775_58	2.55044e-05	0	0.000562938	2.17811e-05	0	0.000603324	0	0.00438166	1.38484e-05	0
DM_1_k127_211457_16	0.000352367	0.000499954	0.000833012	0.000384664	0.000437568	0.000625676	0.000397197	0.00435903	0.000162214	0.000335512
DM_1_k127_211476_1	6.89415e-05	0	0	3.53263e-05	0.000424699	0	0	0.000238633	0.000449209	0
DM_1_k127_212376_1	0.00283211	0.00270909	0.00078523	0.00198061	0.00213743	0.000569644	0.00202347	2.52438e-05	0.000633595	0.00206539
DM_1_k127_21246_28	1.92675e-05	0	0.000197079	1.48093e-05	0	0.00032249	0	0.00252097	1.56929e-05	0
DM_1_k127_21255_38	8.17084e-06	0	0.000492659	2.51209e-05	0	0.000481394	0	0.0040048	2.66198e-05	0
DM_1_k127_21255_44	3.67688e-05	0	0.000554242	3.76813e-05	0	0.000464201	0	0.00445085	3.42254e-05	0
DM_1_k127_21255_56	5.45685e-05	0	0.000436455	2.39669e-05	0	0.000417528	1.06372e-05	0.00349703	5.07939e-05	0
DM_1_k127_212915_1	0.000246567	7.20835e-05	0	2.65986e-05	0	3.47531e-05	3.54157e-05	7.18707e-05	0.000338228	0.00010957
DM_1_k127_213199_1	4.1236e-05	0	8.87971e-05	0	2.30932e-05	0	0	0.000142734	6.71714e-05	2.17605e-05
DM_1_k127_21378_1	4.77287e-05	2.94572e-05	0.00063951	5.43481e-05	2.96992e-05	0.000482867	7.23637e-06	0.00242305	1.72773e-05	2.79852e-05
DM_1_k127_21378_2	9.32465e-05	7.35722e-05	0.000602387	0.000115107	0.000106814	0.000465377	6.07272e-05	0.00449226	4.83299e-05	5.14433e-05
DM_1_k127_21378_3	1.9352e-05	8.95774e-06	0.000564891	3.7461e-05	4.81671e-06	0.000500972	0	0.00398931	2.10156e-05	4.53873e-06
DM_1_k127_21378_5	1.88558e-05	0	0.000710566	1.93238e-05	5.27986e-06	0.000416591	0	0.00436638	0	0
DM_1_k127_214940_1	0.00179988	0.00226436	0.00139725	0.00167109	0.00187061	0.000785721	0.00221733	9.37444e-05	0.000422785	0.0015721
DM_1_k127_216762_1	3.98938e-06	0	0.000137451	0	0	0.000106836	0	5.52352e-05	1.2997e-05	0
DM_1_k127_217852_1	0.00275278	0.00304547	0.00640426	0.00794309	0.00137762	0.00993384	0.00758355	0.000648744	0.00739936	0.00311136
DM_1_k127_21887_3	0.000146684	0.000187398	0.000530657	0.000144312	0.000164293	0.000329969	8.80682e-05	0.00226651	3.82306e-05	0.000123849
DM_1_k127_21887_7	8.05156e-06	0	0.000303417	4.12569e-06	0	0.000280307	0	0.00241351	0	0
DM_1_k127_219659_3	1.1114e-05	0	0	0	0	2.97633e-05	0	0.000161573	1.81041e-05	5.86491e-06
DM_1_k127_222114_1	1.26064e-05	0	0	2.58386e-05	0	0	0	1.74543e-05	0.000205353	0
DM_1_k127_223273_1	3.36813e-05	0	0	0	0	0	0	0	0.000713248	3.55476e-05
DM_1_k127_225043_6	0.00594098	0.00536439	0.00372561	0.00537545	0.00505473	0.00242695	0.00519626	7.60458e-05	0.0018192	0.00480166
DM_1_k127_226145_6	2.43502e-05	0	0.000388022	4.99091e-06	0	0.000221714	0	0.00297359	1.58661e-05	0
DM_1_k127_226224_1	0.00744372	0.00757739	0.00394202	0.00598091	0.00769332	0.0024931	0.00747779	0.000238295	0.00194976	0.0055402
DM_1_k127_25647_1	1.18291e-05	0	0	0	1.98738e-05	1.58392e-05	0	4.91341e-05	5.78071e-05	0
DM_1_k127_28188_4	0.000625618	0.000457246	0.00018908	0.000641145	0.00161044	0.000484987	0.000681443	0.000273538	0.000286063	0.000584988
DM_1_k127_28188_5	0.0004985	0.000412401	0.000228396	0.000706525	0.00112857	0.000255635	0.000477601	0.000220277	0.000172773	0.000570898
DM_1_k127_28872_10	0.00243019	0.0026088	0.0010392	0.00166033	0.00142853	0.000461564	0.00204608	2.38633e-05	0.000449209	0.00196456
DM_1_k127_28872_9	0.00197791	0.00177474	0.000884603	0.00132534	0.00153371	0.000529684	0.00170239	0.000126393	0.000396543	0.00176635
DM_1_k127_32422_3	0.00180355	0.00179639	0.000601055	0.00141924	0.00202007	0.000431242	0.0018311	8.17508e-05	0.000402211	0.00145594
DM_1_k127_3267_1	0.00129772	0.000840974	0.000465749	0.000709296	0.00106591	0.000347531	0.000885392	0	0.000422785	0.000684815
DM_1_k127_3267_3	2.79257e-05	0	0	2.86187e-05	0.000109474	0	3.81055e-05	9.66616e-05	0.000227448	2.9473e-05
DM_1_k127_32723_1	3.05346e-05	2.1201e-05	3.28764e-05	1.56462e-05	4.27504e-05	2.0443e-05	1.04164e-05	0.000169108	0	8.05664e-05
DM_1_k127_34017_5	5.04835e-06	0	0	0	0	1.35195e-05	0	0.000118825	0	0
DM_1_k127_35375_1	0.00345518	0.00330007	0.00254998	0.00225257	0.00357928	0.00254132	0.00237949	0.00600794	0.00375222	0.00333847
DM_1_k127_35773_1	0.00128586	0.00141798	0.000868689	0.00100771	0.000338876	0.000776482	0.00103211	6.98173e-05	4.10705e-05	0.000798298
DM_1_k127_3596_2	1.5145e-05	0	0	0	0	0	0	6.29074e-05	0	5.32808e-06
DM_1_k127_38512_1	0.000675151	0.000858322	2.04769e-05	0.000516494	0.000447331	0	0.00046712	3.94979e-05	0.00021686	0.000531912
DM_1_k127_39205_14	2.67951e-05	0	0.000644318	2.74601e-05	0	0.00052622	0	0.00545977	0.000145493	0
DM_1_k127_39205_9	1.74812e-05	0	0.000632415	2.14981e-05	7.83193e-06	0.000402607	0	0.00431794	2.27808e-05	3.68997e-06
DM_1_k127_39322_2	5.54303e-06	4.61841e-05	2.38726e-05	5.6806e-06	6.20848e-06	0	2.26909e-05	2.30239e-05	0	1.17004e-05
DM_1_k127_39942_6	0.0055421	0.00556578	0.00334538	0.00452176	0.00442375	0.00215193	0.00484444	0.000121371	0.00107889	0.00445114
DM_1_k127_40621_1	2.00557e-05	0	8.63753e-05	0	0	0	0	0.00180493	0	6.3501e-05
DM_1_k127_40816_1	2.55044e-05	0	5.49207e-05	2.61373e-05	1.42831e-05	6.83008e-05	1.74008e-05	8.82805e-05	0.000249272	1.34588e-05
DM_1_k127_40837_1	1.35345e-05	0	0	0	0	0	0	1.87393e-05	0	0
DM_1_k127_41275_4	3.22062e-05	0	0	0	3.60726e-05	0	0	0.000222957	0	0
DM_1_k127_41899_2	2.34694e-05	0	6.7385e-05	0	8.76232e-06	6.28513e-05	0	8.66526e-05	2.5487e-05	0.000115593
DM_1_k127_43302_15	0.000456824	0.00116043	0.000203942	0.00224375	1.87195e-05	0.000298385	0.000881814	6.17072e-05	0.00108899	0.00256944
DM_1_k127_44367_3	3.85109e-05	2.29193e-05	0.000296175	1.12762e-05	0.000887332	0.000220998	0	8.37894e-05	0.00125465	0.000464513
DM_1_k127_46886_20	0.00236218	0.00241799	0.00222499	0.00206055	0.00237346	0.00164527	0.00245668	0.00600439	0.000620798	0.00175105
DM_1_k127_46965_22	2.41547e-05	1.11808e-05	0.000537482	8.25139e-06	9.01815e-06	0.00101342	0	0.005128	0	0
DM_1_k127_47436_1	0.000231694	0	0	4.12946e-05	0	0	0	4.18425e-05	0.000131276	0.000148846
DM_1_k127_50563_2	0.000223292	0	0.000538535	8.23803e-05	0.00038015	0.000550139	0	3.70993e-05	0.00122214	0.000179105
DM_1_k127_5063_118	0.000142331	9.36228e-05	0.000467805	0.00010364	8.80992e-05	0.000361101	0.000107329	0.00377535	2.44052e-05	9.09211e-05
DM_1_k127_5063_125	7.00358e-06	0	0.000256384	7.1774e-06	0	0.00030009	0	0.00218179	0	0
DM_1_k127_5063_145	8.42033e-06	7.79529e-06	0.000278027	2.30115e-05	1.25749e-05	0.000225497	3.82994e-06	0.00277082	2.74326e-05	0
DM_1_k127_50669_1	0.00364981	0.00395317	0.000592616	0.00304225	0.00257709	0.000471192	0.00367519	9.99429e-05	0.000734902	0.00265215
DM_1_k127_50669_2	0.00280604	0.00307251	0.00189609	0.00258481	0.00294783	0.00109696	0.00322158	5.80535e-05	0.000830117	0.00220582
DM_1_k127_50669_3	0.00182963	0.00215549	0.00122322	0.00181412	0.00214546	0.000849057	0.0022262	3.65809e-05	0.000408861	0.00165217
DM_1_k127_50774_1	1.58714e-05	0	3.41773e-05	0	1.77768e-05	0	0	4.39497e-05	0	3.35017e-05
DM_1_k127_51193_1	7.93571e-06	0	0	8.13266e-06	3.55536e-05	0	0	3.29623e-05	0	8.37543e-06
DM_1_k127_51674_7	1.42907e-05	0	0.000723175	0	1.00039e-05	0.00109071	0	0.000492183	1.16394e-05	0
DM_1_k127_52202_1	3.17428e-05	0	0	0	0	4.25037e-05	0	0.00252711	0.000155123	0.000117256
DM_1_k127_52259_1	0.000191837	0	0	4.91496e-05	0	0	0	0	0	0.000101233
DM_1_k127_53921_73	0.00054494	0.000573652	0.00109145	0.000510424	0.00058739	0.000839519	0.000587674	0.00515575	0.000200444	0.00043599
DM_1_k127_54045_5	0.000150317	0.000478871	1.90407e-05	0.000761178	4.95185e-06	4.73589e-05	0.000247342	4.897e-05	0.000403298	0.000713909
DM_1_k127_54049_1	2.18428e-05	0	0	0	0	0	0	0.00011089	9.48824e-05	3.07376e-05
DM_1_k127_54256_33	1.2464e-05	0	0.000778354	5.10933e-05	0	0.000567437	5.10226e-05	0.00374479	4.06065e-05	0
DM_1_k127_54256_34	1.12845e-05	0	0.000643949	1.73469e-05	0	0.000740391	0	0.00559342	5.51459e-05	5.95491e-06
DM_1_k127_54256_35	3.01031e-05	0	0.000435244	4.40717e-06	4.81671e-06	0.000495214	1.76043e-05	0.00392382	1.40104e-05	0
DM_1_k127_54358_1	0.00257381	0.00252459	0.00153956	0.00157006	0.00224218	0.0013676	0.00158879	0.00724031	0.000598945	0.00127198
DM_1_k127_55171_2	0.000277025	0.000202838	0.000856851	0.000178083	0.000273612	0.000896994	0.000178695	0.00493742	0.000123071	0.000196689
DM_1_k127_56211_3	1.12557e-05	0	1.2119e-05	0	6.93386e-05	0	0	7.01289e-05	0.000605057	1.18794e-05
DM_1_k127_56725_1	6.53667e-05	0	0.00031671	0	0	0.000481394	0	0.0142544	0.00159719	0.00055191
DM_1_k127_59992_2	0.000450466	0	0.00211416	0.000189393	0.000763285	0.00361905	0	1.59922e-05	0.00481665	0.000536378
DM_1_k127_62224_3	5.55699e-06	0	0	0	1.24482e-05	2.97633e-05	0	0.000107716	3.62083e-05	4.69193e-05
DM_1_k127_64331_102	2.15758e-05	0	0.000360073	1.10556e-05	0	0.000260011	0	0.00218072	0	0
DM_1_k127_64331_66	2.70138e-05	0	0.000329637	9.22808e-06	0	0.000337601	0	0.00380255	0	0
DM_1_k127_64331_93	5.47426e-06	0	0.000282917	1.12202e-05	0	0.000219901	0	0.00190243	1.78346e-05	0
DM_1_k127_64819_2	0.00541377	0.00524207	0.00355921	0.00435668	0.00531063	0.00191307	0.00485476	7.75747e-05	0.000889862	0.00410237
DM_1_k127_66472_4	6.37609e-06	0	0.000453096	1.08906e-05	0	0.000233361	0	0.00347237	2.07727e-05	0
DM_1_k127_66472_5	5.71535e-06	0	0.000258455	1.75716e-05	0	0.000367338	0	0.00380626	3.72401e-05	0
DM_1_k127_67521_2	6.66001e-05	2.31211e-05	7.17078e-05	1.70632e-05	9.32443e-05	6.68832e-05	1.13597e-05	0	0.00013561	7.02904e-05
DM_1_k127_68164_1	0.00635593	0.00700394	0.00439812	0.00564288	0.00750606	0.00303404	0.00763397	0.000136715	0.00189631	0.00499681
DM_1_k127_68177_5	3.26834e-05	0	0	0	0	0	0	0.00117655	0.000106479	8.62359e-05
DM_1_k127_7052_29	0.000549021	0.00147831	0.000144177	0.00247702	7.49916e-06	0.000286884	0.00103694	6.95259e-05	0.00116699	0.00237783
DM_1_k127_70708_3	0.00254588	0.0028937	0.00150226	0.00214018	0.00193314	0.000946254	0.0023242	8.78092e-05	0.000516544	0.00206063
DM_1_k127_70708_4	0.00144777	0.00190104	0.000657455	0.00116072	0.000893522	0.000263751	0.000940729	1.36362e-05	0.000417123	0.000977084
DM_1_k127_7132_11	0.00551812	0.00557197	0.00249801	0.00449304	0.00437913	0.00150577	0.00472834	8.79366e-05	0.00115022	0.00420132
DM_1_k127_7132_12	0.00478891	0.00424413	0.00185391	0.00281231	0.00282053	0.00106633	0.00403825	0.0001043	0.00105181	0.00344144
DM_1_k127_7132_13	0.00610665	0.00591391	0.00337932	0.00493548	0.00558517	0.00272561	0.00477153	0.000165321	0.00150045	0.00493278
DM_1_k127_7132_14	0.00459287	0.00411459	0.00263925	0.00345522	0.00340542	0.00152019	0.00356193	9.52672e-05	0.00113484	0.00353113
DM_1_k127_71752_1	0.000668523	0.0010676	0.000503856	0.000376813	0.000411829	0.000179031	0.000592944	0	0.000217798	0.000458618
DM_1_k127_71754_3	0.00231643	0.00282284	0.00209255	0.00189483	0.00287104	0.00150514	0.00247994	0.000109089	0.000410705	0.00216206
DM_1_k127_71754_7	0.00249794	0.00260969	0.00186004	0.00215322	0.00273245	0.00125037	0.00245286	0.000242421	0.000380283	0.00194647
DM_1_k127_73035_44	0.000148959	0.000135524	0.000337357	0.00010528	0.000123693	0.000337012	0.000126161	0.00313985	6.69368e-05	9.48695e-05
DM_1_k127_73437_20	0.000275766	0.000446767	0.000791774	0.000329712	0.000772179	0.000123084	0.000564437	0	0	0.000242539
DM_1_k127_76259_1	1.62215e-05	0.000135157	0	9.97447e-05	0	0.000130324	8.85392e-05	2.24596e-05	0.000792722	0.000291046
DM_1_k127_76825_1	1.63014e-05	1.50914e-05	4.68044e-05	5.56867e-06	0	1.45518e-05	7.41461e-06	3.00936e-05	0.000973655	6.30839e-05
DM_1_k127_78594_1	4.60982e-05	5.48695e-05	0	3.37445e-05	0	0	0	0.000127651	4.29095e-05	2.78014e-05
DM_1_k127_78991_12	0.00138384	0.00158747	0.00215938	0.000842692	0.00123549	0.00107419	0.000848366	2.77682e-05	0.000261358	0.00116418
DM_1_k127_78991_13	0.00101265	0.000929109	0.000545156	0.0004077	0.000688632	0.000484264	0.00086362	0.000125185	0.000471301	0.00122144
DM_1_k127_79452_1	2.37218e-05	0	0	0	0	0	0	0.000131377	0.00115925	7.51087e-05
DM_1_k127_80858_47	0.00157987	0.00166025	0.00159376	0.00125442	0.00168983	0.00102914	0.00149546	0.00374423	0.000741919	0.0012468
DM_1_k127_81366_3	0.00442713	0.0043474	0.00136844	0.00329548	0.00327321	0.000876527	0.00396157	7.06244e-05	0.000886301	0.00332881
DM_1_k127_81384_1	1.52147e-05	6.33837e-05	0.000556972	0	0.000170412	0.00122235	0	0.000463442	0.00128877	0
DM_1_k127_81559_58	5.79036e-06	0	0.000324191	0	0	0.000310132	7.90113e-06	0.00218064	1.88644e-05	0
DM_1_k127_88770_1	1.14902e-05	0.000127648	0	8.24279e-05	1.28697e-05	6.15419e-05	7.83941e-05	1.59089e-05	0.000149736	0.000121269
DM_1_k127_90238_12	0.0105156	0.0109839	0.00604176	0.0085236	0.0105468	0.00430236	0.00874779	0.00973823	0.00240413	0.0088835
DM_1_k127_90238_3	0.000992757	0.000856836	0.00354071	0.00204186	0.000471029	0.00538184	0.0018062	0.0081183	0.00384074	0.00107687
DM_1_k127_91814_1	1.18609e-05	0	0	0	0	3.17635e-05	0	0.000541928	3.86416e-05	0.000100145
DM_1_k127_91987_1	0.00294644	0.00280997	0.00164731	0.0025593	0.00330569	0.00128205	0.00323257	7.51668e-05	0.000900428	0.00255235
DM_1_k127_92858_1	0.000676071	0.00108707	0.00107273	0.00167743	0.000677525	0.000476453	0.00101963	0.00123166	0.000811474	0.00180261
DM_1_k127_95194_1	0.000753993	0.000814361	0.00120269	0.000958728	0.00114165	0.0010096	0.0010479	0.00504573	4.54895e-05	0.000766299
DM_1_k127_95194_20	0.000115011	5.80767e-05	0.000697962	4.28603e-05	4.68431e-05	0.000588002	5.70679e-05	0.00502329	3.40632e-05	0.000132419
DM_1_k127_98531_1	1.61031e-05	0	0	0	0	0	0	2.22957e-05	0	0
DM_1_k127_9956_12	0.000196976	0.000273531	0.000763496	0.000322983	0.000308872	0.000422001	0.00026878	0.000109089	0	4.1578e-05
DM_2_k127_105669_1	1.01198e-05	0	0	6.22261e-05	0	5.4202e-05	0	0	0	3.20418e-05
DM_2_k127_106462_2	0.00011925	2.06996e-05	0	0	0	0	0	0	0	0
DM_2_k127_107858_2	9.09743e-06	0	0.000137132	4.66161e-06	0	0.000146178	0	0	1.48193e-05	9.60152e-06
DM_2_k127_108381_5	0.000129772	3.21801e-05	0.000339332	0.000170991	1.55734e-05	0.000633002	2.52969e-05	3.85022e-05	0.000437884	0.00025436
DM_2_k127_109598_1	3.18191e-05	0	6.85189e-05	1.08696e-05	0	0.000113616	0	2.93702e-05	0.000103664	2.23882e-05
DM_2_k127_109667_1	2.67409e-05	1.8567e-05	0.000129563	8.9065e-05	7.4878e-06	0.000304352	2.73667e-05	8.33047e-05	0.000174239	6.3501e-05
DM_2_k127_10998_1	0.000761407	0.000894664	0.00218614	0.00192075	0.000393606	0.00256188	0.00170497	0.00248685	0.00197175	0.000989042
DM_2_k127_111277_4	7.2332e-05	0	0.000233638	9.2659e-06	2.02539e-05	0.000145279	0	1.25185e-05	0.000147282	9.5425e-06
DM_2_k127_111666_2	0.000245125	0	0	0.000167473	0	0	0	0	0	4.3118e-05
DM_2_k127_114657_1	0.00223825	0.00188869	0.00142981	0.00143774	0.00211112	0.000745672	0.00170975	7.41385e-05	0.00031401	0.00166151
DM_2_k127_115650_1	8.56748e-05	0.000148716	9.22455e-05	0.000263404	0	5.73594e-05	0.000175359	0	0.00027912	0.000226055
DM_2_k127_115671_1	3.39404e-05	0	0	0	0	0	4.63128e-05	0	0	0
DM_2_k127_116780_6	0.00764589	0.00905076	0.000347079	0.00642131	0.00700673	0.000539545	0.00820625	0.000237108	0.00229732	0.0075486
DM_2_k127_116780_9	0.000547675	0.000674837	3.32213e-05	0.000577078	5.18386e-05	2.06574e-05	0.000431551	0	5.02611e-05	0.000309364
DM_2_k127_117090_3	8.85995e-06	0	5.72367e-05	9.07984e-06	0	0.00023727	0	0.00154565	0	0
DM_2_k127_118263_4	0.00481081	0.00429903	0.00267007	0.00375438	0.00420697	0.00206996	0.00415294	6.13131e-05	0.000865629	0.00359028
DM_2_k127_118586_12	5.25268e-06	7.29416e-06	4.52442e-05	1.07661e-05	1.76498e-05	0.000225067	1.43349e-05	0	0.000119789	1.66312e-05
DM_2_k127_122130_2	9.15405e-05	8.89827e-05	0.0037059	1.87625e-05	0	0.00198568	0.000112419	0.000304183	0.000208761	4.83064e-05
DM_2_k127_122824_3	5.7752e-06	8.01976e-06	3.73087e-05	0	6.46852e-06	0.000185592	4.72827e-05	0	9.40752e-05	6.09521e-06
DM_2_k127_12442_2	1.29772e-05	3.60417e-05	0.00162081	0	1.45351e-05	0.000764567	0	1.79677e-05	0	0
DM_2_k127_12853_4	0.00238822	0.0022077	0.00206615	0.00214604	0.00269062	0.00140667	0.00269496	2.90905e-05	0.000501973	0.00189965
DM_2_k127_131682_12	9.0046e-06	0	1.93904e-05	7.38247e-05	0	0.000192915	2.45741e-05	1.24674e-05	0.00014668	9.50355e-06
DM_2_k127_132737_1	0.00186582	0.00198805	0.0021479	0.00150324	0.00297043	0.00131988	0.00177738	3.24947e-05	0.000764611	0.00165958
DM_2_k127_137516_18	0.000113426	0.000141758	0.00202727	6.39323e-05	0.000190564	0.00144283	8.51251e-05	0	3.69529e-05	0.000101754
DM_2_k127_138729_14	0.000289328	0.00109233	7.78794e-05	0.00146401	0	0.000290558	0.000715571	3.75554e-05	0.00103097	0.00151726
DM_2_k127_138729_15	0.000347705	0.000699288	0.00020655	0.00129018	6.7146e-06	0.000128435	0.000523536	1.66006e-05	0.000761702	0.00116418
DM_2_k127_138729_16	0.000470501	0.00108894	9.00596e-05	0.00193943	1.17108e-05	0.000308001	0.000856018	7.23816e-05	0.000953771	0.0020525
DM_2_k127_138729_7	0.000381163	0.000807322	0.000157526	0.00113241	0	0.000185592	0.000483334	2.13229e-05	0.000652255	0.00117028
DM_2_k127_139280_1	1.47075e-05	1.02118e-05	1.58355e-05	1.50725e-05	8.23658e-06	3.93868e-05	2.00689e-05	0.00190397	0.000574987	0.000605376
DM_2_k127_139411_3	0.000681386	0.000953965	0.000108243	0.00108179	0.000369082	0.000254269	0.000914531	2.31988e-05	0.000636853	0.000872402
DM_2_k127_141827_1	0.00224449	0.00253076	0.00148716	0.0023985	0.00283625	0.00128435	0.00264386	0.000106244	0.000499989	0.00198418
DM_2_k127_143942_1	4.62016e-05	0	0	0	0	0	0	0	0	0
DM_2_k127_144051_1	1.13135e-05	1.57105e-05	2.43623e-05	3.47828e-05	0	3.02975e-05	3.08752e-05	0	0	3.58211e-05
DM_2_k127_14737_7	0.000718274	0.000498717	0.0011048	0.00039434	0.000660842	0.000686979	0.000490054	0	8.35738e-05	0.000379037
DM_2_k127_148691_2	0.00011006	0.000109494	0.000116732	0.000195281	0.00016191	0.000536693	0.000210701	9.09756e-06	0.000235475	0.000136963
DM_2_k127_15102_1	0.000346059	0.000961113	0.0016767	0.000753627	0.000532955	0.000231687	0.000885392	5.98923e-05	0.000140928	0.000456543
DM_2_k127_151764_1	1.62215e-05	0	0	0	0	8.68826e-05	2.21348e-05	0	0	3.42407e-05
DM_2_k127_152665_1	0.000102611	0	0.000675156	5.84207e-06	5.10796e-05	0.000977037	0	2.36783e-05	0.000352867	3.60988e-05
DM_2_k127_15299_1	0.000895012	0.000763161	0.00258665	0.000595392	0.00111677	0.0015979	0.000803469	7.60909e-05	0.000306933	0.000878317
DM_2_k127_15483_1	3.22062e-05	0	0.000173381	1.65028e-05	0	0.000129373	0	0.00164988	0	0
DM_2_k127_155151_1	1.00736e-05	0	0.000151847	0	0	0.000377682	0	0	0.000361008	0
DM_2_k127_155198_1	0.000462575	0.00144119	0.000740692	0.00167135	3.98544e-05	0.0010482	0.000995352	3.28441e-05	0.00071487	0.00187772
DM_2_k127_158463_1	0.00224517	0.00279244	0.00130327	0.00184072	0.00297392	0.00141165	0.00325009	0	0.000826863	0.00175143
DM_2_k127_159481_1	0.00596808	0.00569014	0.00442691	0.00520253	0.00653966	0.00292124	0.00585369	0.000121018	0.0013099	0.00460139
DM_2_k127_159760_1	1.39628e-05	1.93895e-05	6.01347e-05	5.72375e-05	0	0.00029914	3.81055e-05	5.79969e-05	0.000181958	2.9473e-05
DM_2_k127_161341_3	1.47567e-05	0	0	0	2.47924e-05	5.92778e-05	0	9.19416e-05	0	0.000109021
DM_2_k127_161969_1	1.41418e-05	0	7.61321e-05	0	0	0.000284039	0	0	2.30364e-05	0
DM_2_k127_164173_1	1.92395e-05	1.78113e-05	0.00046954	1.9717e-05	0	0.000291966	0	0.00219321	0	6.76852e-06
DM_2_k127_169386_2	6.74657e-06	0	0	0	7.5565e-06	5.4202e-05	1.84118e-05	0.00113026	0.000857206	3.5602e-05
DM_2_k127_170566_1	1.54275e-05	1.07117e-05	0.000548151	0	0	0.00185917	1.05256e-05	2.13602e-05	0.000150783	1.62823e-05
DM_2_k127_173204_1	2.0618e-05	2.86313e-05	0	2.11297e-05	0	1.8405e-05	2.81339e-05	0	2.23905e-05	5.80279e-05
DM_2_k127_1733_10	3.7392e-06	1.03849e-05	3.22078e-05	5.3648e-05	1.25643e-05	0.000320435	7.65339e-05	0	0.000194911	1.18392e-05
DM_2_k127_174031_1	0.000354556	0.000711181	0.00144216	0.0013323	0.000264747	0.00327051	0.00145141	0.000872716	0.00218187	0.00062367
DM_2_k127_176321_1	0.00192172	0.00195993	0.00238677	0.00169157	0.00191724	0.00153039	0.00192589	3.68013e-05	0.000372356	0.00152606
DM_2_k127_177627_1	5.62787e-05	0	7.27139e-05	0	2.5214e-05	6.02859e-05	0	0	0	1.18794e-05
DM_2_k127_17966_1	3.67688e-05	0	0	0	0	0.000196934	0	0	0	0
DM_2_k127_184406_1	2.50696e-05	0	0	0	0	6.71366e-05	0	3.47103e-05	0.000245023	0.000105835
DM_2_k127_185113_1	3.975e-05	1.37998e-05	0.00150865	2.03683e-05	3.89568e-05	0.001477	4.74602e-05	0	1.61877e-05	5.76848e-05
DM_2_k127_189727_1	0.0025602	0.000416037	8.79749e-05	0.00046055	0	0.000182346	0	3.77099e-05	0.000665495	0.00122168
DM_2_k127_189796_3	0.000668955	0.000770828	0.00144052	0.00055428	0.00081303	0.00102914	0.000893389	0	0	0.000630913
DM_2_k127_189796_4	0.00279851	0.00275152	0.00158355	0.00171659	0.00258537	0.00114878	0.00340056	0	0.000931693	0.00258708
DM_2_k127_190277_2	1.48062e-05	0	0	0	0	3.96511e-05	0	0	9.64744e-05	0
DM_2_k127_193264_9	3.39404e-05	0	0.000401978	0	0.000171067	0.00122705	0	0	0.000884596	1.79105e-05
DM_2_k127_198310_4	1.95232e-05	0	0.000252247	1.00039e-05	0	0.0003137	0	0.00167592	0	0
DM_2_k127_198316_2	0.00140154	0.00138761	0.00173259	0.00114374	0.00257272	0.00132062	0.00138121	3.59354e-05	0.000211392	0.000945044
DM_2_k127_198392_1	0.000485753	0	0.000653758	0.000134823	0.000158686	0.000894333	0	0	0.000758298	0.000395182
DM_2_k127_199999_2	1.11986e-05	0	0	0	2.5086e-05	7.49749e-05	0	0	0	5.90957e-06
DM_2_k127_200777_1	5.17061e-05	0	0	0.000247284	0	0.000276938	0.000141109	2.38633e-05	0	9.09519e-05
DM_2_k127_20208_4	0.000321727	0.000446767	0	0.000376813	0.000566265	0	0.000627152	0	0.000299473	0.000291046
DM_2_k127_207368_5	1.61031e-05	0	0.000346762	4.12569e-06	0	0.000323432	5.49331e-06	0.0024358	0	0
DM_2_k127_20785_2	0.00160122	0.00153177	0.00107273	0.00145863	0.000916652	0.000952906	0.00106818	0.00108386	0.00023185	0.00142707
DM_2_k127_210654_1	0.00027825	8.27986e-05	0.000556382	0.000203683	6.67831e-05	0.000266127	8.13603e-05	0	0	0.000209763
DM_2_k127_210654_2	0.000339404	0.000510591	0.00164445	0.000260871	0.000475187	0.000454463	0.000463128	0.000274122	0.000368582	0.000447763
DM_2_k127_213181_1	0.000359865	0.000369364	5.05388e-05	0.000697506	0.000245345	0.000356157	0.000523072	3.24947e-05	0.000917533	0.00128803
DM_2_k127_213181_2	0.00224802	0.0020359	9.02021e-05	0.00177436	0.00148571	0.000261748	0.00169569	0.000405979	0.00104626	0.00162102
DM_2_k127_213181_3	0.000500777	0.000676612	0.00023316	0.00123447	0.00221327	0.000434946	0.00086801	0.00172402	0.00105826	0.00188555
DM_2_k127_213449_1	7.99321e-06	0	0.00020655	0	8.9528e-06	0.000342494	0	0	0	1.26542e-05
DM_2_k127_217531_2	0.000952646	0.00102698	0.000107969	0.000680833	0.000884496	3.35683e-05	0.00107756	3.47103e-05	0.00028586	0.000939286
DM_2_k127_220408_4	7.7955e-06	2.16505e-05	6.71469e-05	0	0	6.26292e-05	1.06372e-05	0.000679978	0.000203176	0.000189231
DM_2_k127_222453_1	0.00018083	0.000311377	0.00113704	0.000266858	0.000218742	0.00102664	0.000246748	0	4.71301e-05	0.000236654
DM_2_k127_22272_1	0.0014488	0.00171467	0.00191444	0.0014004	0.00129081	0.00229266	0.00137037	0	0.000375458	0.00132057
DM_2_k127_231307_1	3.19729e-05	0	0	0	0	8.56235e-05	0	2.21341e-05	0.00046874	0
DM_2_k127_231571_2	7.2332e-06	0	1.55759e-05	3.70636e-05	3.24062e-05	7.74822e-05	9.86994e-06	2.00295e-05	2.35651e-05	9.9242e-05
DM_2_k127_232660_1	1.27522e-05	0	2.74604e-05	0	0	0.000102451	0	0	0	0
DM_2_k127_233755_1	8.53985e-05	3.95296e-05	0.000612986	1.45863e-05	0.000143476	0.00091479	0	3.9413e-05	0.00055644	3.00435e-05
DM_2_k127_236015_4	0.000601671	0.000742678	0.00167952	0.000570929	0.000998373	0.0007758	0.000334481	0	7.25994e-05	0.000446859
DM_2_k127_236037_1	4.45682e-05	6.18899e-05	0.000863753	0	4.99187e-05	0.00059677	9.12222e-05	0	7.25994e-05	2.35189e-05
DM_2_k127_236290_1	3.38104e-05	1.17377e-05	7.28068e-05	6.06366e-05	2.8402e-05	0.000203725	0	0	0.000192764	6.24467e-05
DM_2_k127_237463_5	1.61819e-05	0	0.000278766	2.21113e-05	0	0.00011556	0	0.00224047	0	0
DM_2_k127_237966_2	0.00183204	4.66192e-05	5.16374e-05	0.000280153	3.22301e-05	2.5687e-05	1.96326e-05	8.6323e-05	0.000718734	0.0010174
DM_2_k127_241644_4	1.10306e-05	5.36121e-05	0.000106889	0	1.85323e-05	0.00011816	0	0	8.98418e-05	0.000168807
DM_2_k127_244841_1	9.68907e-05	0.000144898	0.000112346	0.000267334	8.34789e-06	0.000179636	9.15304e-05	0.000134151	0.000582758	0.000228117
DM_2_k127_246038_3	2.10107e-05	0	0.000120651	2.15322e-05	0	0.00030009	0	0.00263754	0	0
DM_2_k127_24832_1	3.07832e-05	4.27472e-05	0.000154672	7.36101e-05	0	0.000274792	1.40015e-05	0.000213105	0.000401154	5.41481e-05
DM_2_k127_251096_1	1.51105e-05	0	6.50773e-05	0	0	0	0	0	4.92284e-05	1.59477e-05
DM_2_k127_253007_1	1.961e-05	0.000122542	2.1114e-05	0.00018087	0	5.25157e-05	6.68963e-05	0	9.58312e-05	0.000144876
DM_2_k127_255962_1	1.02136e-05	0	2.19937e-05	1.0467e-05	0	0.000328223	1.39367e-05	2.82825e-05	6.65495e-05	0
DM_2_k127_25832_1	0.00200969	0.00209832	0.0010087	0.00165695	0.00230173	0.000404659	0.00189692	4.18425e-05	0.000344599	0.00186589
DM_2_k127_260243_1	1.28263e-05	0	0.00019334	1.31447e-05	5.74645e-05	0.000343489	0	0	4.17869e-05	0.000582092
DM_2_k127_261091_1	1.12271e-05	0	0.000290116	2.87644e-05	6.28747e-06	0.000345762	0	0.00294569	1.82884e-05	2.9623e-06
DM_2_k127_267128_1	1.13426e-05	0	0.000659472	0	1.90564e-05	0.00135171	0	7.8522e-06	9.23823e-05	0
DM_2_k127_269778_1	0.000336528	0.000129811	4.02597e-05	0.00032572	2.09405e-05	5.0068e-05	0.000153068	0	6.09097e-05	0.000217051
DM_2_k127_271472_2	5.07156e-05	0.000211279	0	2.59871e-05	0	0	0	0	8.26131e-05	2.67629e-05
DM_2_k127_276129_1	0.000544369	0.000636581	0.000431877	0.000822138	0.000930627	0.000537093	0.00089919	0	0	0.000907157
DM_2_k127_279006_16	2.70359e-05	0	5.82187e-05	0	1.21126e-05	0.000115844	2.21348e-05	8.23519e-05	0.00109219	1.71204e-05
DM_2_k127_281123_1	4.32574e-05	0.000100116	6.20999e-05	0.000118216	1.61502e-05	0.000115844	0.000137728	1.99641e-05	0	3.04362e-05
DM_2_k127_282083_2	0.000758356	0.000957359	0.000544345	0.000659423	0.00123549	0.000430793	0.00119159	0	7.48682e-05	0.000606346
DM_2_k127_28217_21	4.81687e-06	2.00669e-05	1.03726e-05	4.93642e-06	2.15806e-05	0.000103197	1.97183e-05	0	4.70787e-05	0
DM_2_k127_282254_1	5.13053e-05	0	0.00011048	0	0	0.000412187	0	0	0	0
DM_2_k127_284860_5	0.00128784	0.00115077	0.00180862	0.00136571	0.00111633	0.00137954	0.00140584	7.75255e-05	0.000474292	0.00120555
DM_2_k127_28678_12	8.0712e-06	3.73603e-06	0.000486651	5.51434e-06	0	0.000605212	0	0	0	0
DM_2_k127_288104_1	0.00139539	0.00142893	0.00117507	0.00103058	0.000855673	0.000459281	0.00104245	7.55531e-05	0.000380955	0.00114362
DM_2_k127_290157_1	7.96436e-06	0	6.86014e-05	0	8.92048e-06	0.000106643	0	0	2.59471e-05	0
DM_2_k127_31082_1	3.54683e-05	0	1.52754e-05	0	0	7.59874e-05	0	0	0	0
DM_2_k127_32433_1	0.00127898	0.00161761	0.00250842	0.00109633	0.00241239	0.001668	0.00129756	3.29149e-05	0.000371759	0.00125451
DM_2_k127_32433_2	0.00112722	0.00122989	0.00309774	0.000962662	0.00171946	0.00162435	0.00115726	4.45913e-05	0.000122412	0.00137096
DM_2_k127_32880_3	1.04556e-05	0	6.75447e-05	1.07151e-05	0	5.60002e-05	0	2.89527e-05	0.00010219	7.72445e-05
DM_2_k127_33687_7	0.00611646	0.00662958	0.00387089	0.00556248	0.0076221	0.00237571	0.00681705	7.27263e-05	0.00163522	0.00537743
DM_2_k127_34537_1	1.80092e-05	0	0	9.22808e-06	0	2.41144e-05	0	1.24674e-05	0	0
DM_2_k127_35133_4	1.00278e-05	0	0.000107969	1.02767e-05	2.24634e-05	0.000187982	2.73667e-05	0	0	5.29175e-05
DM_2_k127_36769_2	2.92202e-05	0	6.29224e-05	0	0	0.000117378	0	0	7.13975e-05	2.31295e-05
DM_2_k127_37610_1	3.44707e-06	2.3934e-05	0.00532221	0	0	0.00576955	4.70364e-06	4.77266e-06	7.86116e-05	1.09142e-05
DM_2_k127_38261_1	0.000154816	1.07493e-05	0	3.96646e-05	0	4.14598e-05	0	1.07176e-05	7.56562e-05	8.16972e-05
DM_2_k127_38346_1	0.000109524	0.000239	0.000876005	0.000112242	0.000385542	0.00050281	0.000320248	4.33263e-05	5.09741e-05	0.000280725
DM_2_k127_43383_5	2.09112e-05	0	0.000337723	0	0	0.001008	1.4267e-05	1.44763e-05	3.40632e-05	2.20699e-05
DM_2_k127_45597_2	8.22159e-06	4.56678e-05	4.72114e-05	0.000221875	8.59469e-05	0.000388975	9.34886e-05	3.79442e-06	0.000205353	0.000130157
DM_2_k127_56033_1	6.76726e-05	7.51791e-05	8.74352e-05	0.000249668	0.00022739	0.000471192	0.000701795	0	4.40941e-05	0.00012856
DM_2_k127_56300_1	0.000267796	0.000354167	0.00142794	0.000169893	0.000242812	0.000922061	0.00022621	0	8.30907e-05	0.000201882
DM_2_k127_56866_1	0.000649351	0.00101733	0.00102184	0.00172339	0.000242435	0.00140455	0.00272634	0.000334267	0.00387845	0.00106314
DM_2_k127_56866_2	0.000134074	0.000253885	0.000682413	0.000786936	6.82589e-05	0.00124036	0.000232843	0.000168757	0.00285905	0.000617468
DM_2_k127_56866_3	0.000185389	0.000463394	0.000718585	0.000721962	0	0.00119153	0.000101188	0.000128341	0.0027783	0.000528286
DM_2_k127_57597_1	0.0081445	0.00947898	0.00586844	0.00702735	0.00774432	0.00387844	0.00857059	0.00769735	0.00295949	0.00760418
DM_2_k127_57734_2	0.00175308	0.00153177	0.00222686	0.00113044	0.00238272	0.00166163	0.001102	5.45447e-05	0.000320864	0.00104985
DM_2_k127_57734_3	0.00299145	0.00320704	0.00229188	0.00250444	0.00292813	0.00153581	0.00253093	5.00739e-05	0.000437637	0.00208299
DM_2_k127_6015_4	0.00156842	0.00162751	0.0015588	0.00130707	0.00181462	0.000600033	0.00138757	0	0.000393058	0.00140066
DM_2_k127_6015_5	0.0022822	0.00232407	0.00206407	0.00165278	0.00197678	0.000977879	0.00234598	0	0.000396543	0.0019751
DM_2_k127_60861_3	0.000177636	0.000254633	1.23393e-05	0.00070469	0	0.000107419	0.000218933	3.17351e-05	0.000298695	0.000641058
DM_2_k127_60969_1	1.75089e-05	2.43139e-05	3.77035e-05	7.1774e-05	1.96109e-05	0.000187556	9.55661e-05	2.42421e-05	0	1.84791e-05
DM_2_k127_61918_1	0.00143904	0.00167628	0.00222806	0.00135897	0.00151855	0.00132174	0.00167962	4.11658e-05	0.000213102	0.00131795
DM_2_k127_61918_2	0.00451746	0.00451086	0.00352581	0.00352441	0.00369725	0.00198988	0.00369225	5.4626e-05	0.000974737	0.00346306
DM_2_k127_6432_20	9.76162e-06	0	8.40822e-05	2.00078e-05	0	0.000392125	3.99602e-05	4.05465e-05	0.000254419	7.21176e-05
DM_2_k127_66772_1	1.6671e-05	0	1.19664e-05	0	0	0.000252988	0	0.000230819	0	0.000140758
DM_2_k127_66919_1	3.71402e-06	0	0.000191945	0	0.000170555	0.000487362	0	0	0.00136729	0
DM_2_k127_67861_1	9.76162e-06	1.35555e-05	0	0.00018007	0	7.8425e-05	0.00010656	0	6.36048e-05	1.03025e-05
DM_2_k127_6811_3	2.12741e-06	5.90848e-06	5.95548e-05	2.39823e-05	1.90625e-05	0.000341833	3.48351e-05	0	0.000166342	1.34718e-05
DM_2_k127_68245_1	4.69389e-05	0	0.000707543	0	0	0.000293306	0	0.000281621	0	1.65133e-05
DM_2_k127_68495_1	0.00111467	0.00164464	0.000800108	0.00121374	0.000364144	0.00174131	0.00148932	0	0.000226969	0.000735275
DM_2_k127_68834_1	0.00681764	0.00684851	0.00407636	0.00616272	0.00720568	0.00280154	0.00697232	0.000472956	0.00213302	0.0053177
DM_2_k127_6885_19	0.000205966	0.000654659	4.92805e-05	0.000933434	0	9.80584e-05	0.000493395	0.000101394	0.000566637	0.000893669
DM_2_k127_69067_1	0.000584757	0.000442923	0.00120197	0.000299635	0.000654957	0.00121008	3.62691e-05	0.000184006	0.00121232	0.000252474
DM_2_k127_69930_3	1.69702e-05	0	0.00116939	0	0	0.000939223	7.7188e-06	0.000407267	0.000147433	4.17913e-05
DM_2_k127_75462_1	9.24724e-05	0	5.68939e-05	2.70764e-05	0	0.000283019	0	0	4.3038e-05	6.97117e-05
DM_2_k127_79381_1	0.000100736	8.39328e-05	0.000368771	6.19419e-05	3.3849e-05	0.000620477	6.8729e-05	0.00333346	0	5.31591e-05
DM_2_k127_79867_15	0.000159	0.000110398	0.000213993	0.000101841	0.000133566	0.000532254	8.13603e-05	0	0	4.19526e-05
DM_2_k127_82117_25	2.11924e-06	2.94289e-06	2.73812e-05	1.73747e-05	9.49462e-06	0.000147559	2.31342e-05	5.86841e-06	6.90427e-05	6.71e-06
DM_2_k127_84733_1	3.06407e-05	0.000297845	0.00112168	0.00028261	0	0.00369251	0.00012543	0	9.98242e-05	0.000129354
DM_2_k127_85072_1	0.000614077	0.000710617	0.002008	0.000559393	0.00187234	0.000609074	0.000698273	0	0.000148193	0.000744118
DM_2_k127_85224_2	1.36181e-05	0	0.000527849	0	3.05059e-05	0.000765854	0	1.8855e-05	0	0
DM_2_k127_85900_1	0.0015952	0.00124898	0.00182717	0.000991309	0.00212884	0.000545356	0.00122729	2.34962e-05	0.000552873	0.00121792
DM_2_k127_88096_4	0.00433239	0.00496267	0.00339639	0.0040614	0.00519911	0.00243271	0.00482198	0.00011057	0.00100818	0.00330818
DM_2_k127_88096_5	0.00737852	0.00720648	0.00514448	0.00569906	0.00675357	0.00370399	0.00792357	0.000126612	0.00167581	0.00554345
DM_2_k127_88096_6	0.00327361	0.00380473	0.00312878	0.00311783	0.00417143	0.00192169	0.00377101	8.21104e-05	0.00094672	0.00261629
DM_2_k127_88299_1	5.43381e-05	3.01827e-05	0.000222321	3.89807e-05	3.04307e-05	0.000800347	2.22438e-05	0.000511592	0.00435489	0.000229396
DM_2_k127_89161_1	1.64636e-05	0	7.09051e-05	0	0	0.000132269	0	0	0.000214548	0.000104255
DM_2_k127_89189_1	0.00129772	0.00106323	0.00156492	0.000891053	0.00197678	0.000868826	0.00106247	0	0.000338228	0.000876563
DM_2_k127_9319_2	7.66682e-06	0	0.000181606	0	6.44042e-06	0.000256647	0	2.65378e-06	0	0
DM_2_k127_93935_1	2.50696e-05	2.32087e-05	1.79949e-05	0	0	0.000156652	0	0	0	0
DM_2_k127_94772_6	0.00134558	0.00123846	0.00232478	0.000841817	0.00186637	0.00155033	0.00116357	5.41579e-05	0.000229383	0.000999052
DM_2_k127_95598_1	1.71018e-05	0	0	0	1.91548e-05	0.000183194	0	0	0.000111432	0
DM_2_k127_97311_1	2.53578e-05	0	8.19076e-05	0	0	6.79083e-05	0	0	0	1.33814e-05
DM_2_k127_98979_2	0.00056088	0.000675019	0.000563636	0.00103464	0.000879499	0.000100136	0.000918406	0	0	0.000591958
DM_3_k127_100291_1	2.56526e-05	3.56226e-05	0	0.000788679	0	0.000343489	0.000210023	0	0.000501443	0.000108296
DM_3_k127_100814_1	2.16287e-05	0	9.31499e-05	0	0	0.000115844	2.95131e-05	0.00425235	0.000281857	0.000342407
DM_3_k127_10268_3	0.000300835	0	0.000323908	0.000205535	0.000224634	0.000268546	0.000136833	0	0.000163349	5.29175e-05
DM_3_k127_103810_1	1.07616e-05	0	0	1.10287e-05	0	5.76392e-05	0	0	0	2.27158e-05
DM_3_k127_104918_3	6.98141e-05	0	0.000120269	0	0	0.00014957	1.90527e-05	0.00953083	0.0013192	0.000279994
DM_3_k127_106972_1	0.000472741	0.000574415	0.00165424	0.000686339	0.00145611	0.000633002	0.000779461	0	0.000192518	0.000374202
DM_3_k127_108591_1	0.00215482	0.00284981	0.00143624	0.00157736	0.00249971	0.000824375	0.00234526	7.1035e-05	0.000585016	0.00232837
DM_3_k127_109907_4	1.65874e-05	0	0	0	0	0	0	0	5.40402e-05	1.75065e-05
DM_3_k127_111161_1	0.000156834	0.000116153	9.00596e-05	0.000342882	0.00110081	0.00014	0.000185471	4.3429e-05	0.0016691	0.000297943
DM_3_k127_112185_8	3.40903e-05	0	0.000167793	0	3.27281e-05	0.000169546	0	0	4.75983e-05	0.000164476
DM_3_k127_116833_3	1.61621e-05	1.12218e-05	0.000191418	0	0	2.16411e-05	1.10269e-05	0.000537056	0.000105309	0.000179105
DM_3_k127_11727_1	3.29273e-05	0	0.000106358	0	1.84401e-05	0.000132269	0	0	5.36369e-05	1.73759e-05
DM_3_k127_118033_4	0.00132972	0.00177308	0.00149678	0.00150209	0.00264868	0.000849784	0.00138145	0	0.000664583	0.00084523
DM_3_k127_118040_1	3.36813e-05	0	0.000145058	0	0	0.000225497	0	0	0.00010973	3.55476e-05
DM_3_k127_121452_6	2.70138e-05	0	0.000329637	0	0	0.000265258	0	1.24674e-05	0.000176017	0
DM_3_k127_124506_9	1.22563e-05	0	2.63925e-05	1.25604e-05	0	6.56447e-05	0	0.0018327	0.000119789	2.58708e-05
DM_3_k127_125052_1	0.000307832	0.000166239	0.000662881	0.000157736	0.000172394	0.00032059	0.000186687	0	0	0.000198543
DM_3_k127_12795_1	0.000494036	0.000295709	7.3369e-05	0.000218232	0	6.84326e-05	0.000418424	0	5.55007e-05	0.000242726
DM_3_k127_130263_2	6.61012e-05	2.29479e-05	0.000160134	7.62094e-05	0.000111055	8.85096e-05	6.76479e-05	0	0.000134594	2.61615e-05
DM_3_k127_131804_5	0.000162414	4.69869e-06	0.000561042	1.04028e-05	0.000109905	0.000951445	0	3.27938e-05	0.00148818	0.000146416
DM_3_k127_132284_2	0.00138904	0.00155609	0.0017595	0.00126801	0.000758288	0.00131289	0.00159277	6.46456e-05	0.000380283	0.00107179
DM_3_k127_132284_3	2.25115e-05	6.25214e-05	0.0012119	0.000115351	2.5214e-05	0.000844003	3.07177e-05	0	0	4.75178e-05
DM_3_k127_134391_6	0.000192648	0.000146705	0.000535284	0.000133742	0.000299301	0.000266277	0.000127197	0.00221129	2.0246e-05	0.00016397
DM_3_k127_138129_6	1.11986e-05	0	0.000168805	1.14765e-05	5.01721e-05	0.00014995	0	9.30306e-05	0	5.90957e-05
DM_3_k127_139543_2	1.61424e-05	0	0.000428717	0	0	0.000547572	0	0	0	1.70369e-05
DM_3_k127_150805_1	6.89415e-05	0	0.0001299	2.64947e-05	0.000125479	0.000161547	7.05546e-05	0.000942601	0.000954569	0.000318332
DM_3_k127_151937_1	1.70357e-05	3.54851e-05	7.3369e-05	2.61878e-05	0.000887261	0.000114054	4.64916e-05	0.000377391	0.000194253	0.000242726
DM_3_k127_151937_3	6.45066e-05	3.5831e-05	5.55631e-05	0.000105772	0.00186407	6.90996e-05	2.64064e-05	0.000160763	0.000147109	0.000156586
DM_3_k127_15249_2	5.19089e-06	1.44167e-05	4.47119e-05	3.45782e-05	1.16281e-05	0.000347531	5.66651e-05	3.59354e-06	0.00011838	1.36963e-05
DM_3_k127_154681_1	3.38104e-05	1.95629e-05	0.000339765	5.19743e-05	3.15578e-05	0.000399904	3.07569e-05	0.00282825	1.83585e-05	1.78419e-05
DM_3_k127_15615_1	2.29805e-05	1.06373e-05	4.94859e-05	7.85028e-06	0.000145856	0.000225653	3.13576e-05	4.24237e-05	0.00184675	3.23385e-05
DM_3_k127_1596_2	0.00204536	0.00234417	0.00301002	0.00187644	0.00306121	0.00159062	0.00185861	6.80153e-05	0.000567422	0.00157424
DM_3_k127_162205_1	0.000370495	0.000163701	0.000362645	0.000345173	0.000414973	0.000450994	0.000275756	0.00184203	0.000164596	0.000586536
DM_3_k127_167879_1	0.00344985	0.00355701	0.00315647	0.00312578	0.0043781	0.00249802	0.00428316	6.15001e-05	0.0013024	0.0026409
DM_3_k127_170128_1	0.000333	0.000693633	0.00017927	0.00068253	0.000372977	0.000111472	0.000340792	0	0.00013561	0.000307521
DM_3_k127_170925_15	0.0017649	0.00184907	0.00339332	0.00150995	0.00210915	0.00177241	0.00193521	1.09089e-05	0.000513382	0.00153007
DM_3_k127_175317_1	7.66016e-06	0	6.59812e-05	7.85028e-06	0	4.10279e-05	0	3.18178e-05	0	0
DM_3_k127_176124_2	3.7392e-06	0	0.00151376	3.832e-06	2.09405e-05	0.00322938	0	2.32971e-05	0	7.89278e-06
DM_3_k127_183714_1	5.31597e-05	3.69102e-05	0.000286183	0	0	9.49079e-05	6.04484e-05	0.0100713	0.000923675	0.00073872
DM_3_k127_189150_1	0.00499397	0.0052126	0.00290711	0.00409433	0.00534763	0.00235145	0.00512206	0.000151965	0.00139456	0.003313
DM_3_k127_189190_1	7.4784e-06	0	1.61039e-05	0	5.86333e-05	0	0	0	0	0.00014207
DM_3_k127_19121_1	0.00301607	0.00289216	0.00244176	0.00243479	0.00303256	0.00159062	0.00292613	3.20403e-05	0.000753917	0.00227138
DM_3_k127_19121_2	0.00243746	0.00199013	0.003402	0.00161904	0.00336204	0.00178298	0.00217883	3.12481e-05	0.000477931	0.00153041
DM_3_k127_19121_3	0.00220613	0.00212891	0.00123463	0.00159667	0.00209405	0.000867845	0.00197287	5.17713e-05	0.000649703	0.00151278
DM_3_k127_191897_2	0.000517487	0.000520047	7.33124e-05	0.000523352	0.000266926	1.82346e-05	0.000427393	0	0.000177465	0.000316198
DM_3_k127_194361_4	2.74622e-05	0	0.000335108	0	0	0.000245146	0	0.00209126	0	0
DM_3_k127_204507_5	8.85995e-06	0	5.72367e-05	9.07984e-06	0	0.000166089	0	0.00123898	2.88648e-05	0
DM_3_k127_205978_2	0.000276847	0.00021625	5.58899e-05	0.00025712	8.72108e-05	0	0.000295131	0	5.63713e-05	0.000346973
DM_3_k127_207050_2	1.25348e-05	1.74065e-05	8.09769e-05	1.28459e-05	2.80792e-05	0.000100705	0	0	0.000367535	0.000158752
DM_3_k127_21254_1	8.29371e-06	0	1.78596e-05	0	0	0	0	0	2.70201e-05	0
DM_3_k127_213331_1	0.000240123	0.000270926	0.00100184	0.000261462	0.000117665	0.000924384	0.000348134	2.07789e-05	4.88935e-05	0.000142553
DM_3_k127_21510_10	0.00348407	0.00291411	0.00179598	0.00252281	0.00245591	0.00158508	0.0025698	0.000856751	0.000920331	0.00282528
DM_3_k127_217574_1	0.000457545	0.00104412	0.000169442	0.00208766	3.26417e-06	0.000265354	0.000699892	7.66653e-05	0.000901978	0.00181779
DM_3_k127_218226_1	9.11623e-06	0	1.96308e-05	0	0	7.32399e-05	0	0	0	0
DM_3_k127_219447_1	1.71817e-05	0	0.000125796	0	1.53955e-05	0.000414113	0	0	0.000111952	0
DM_3_k127_22352_1	2.27436e-05	0	4.89757e-05	0	0	6.09074e-05	0	0	0	0
DM_3_k127_22433_2	2.2228e-05	0	8.37645e-05	5.69491e-06	1.86723e-05	0.000133935	0	0.000138491	0	9.38386e-05
DM_3_k127_226684_1	0.000139421	1.13887e-05	5.29812e-05	3.3619e-05	0	2.19629e-05	0	0	5.34375e-05	6.92452e-05
DM_3_k127_22954_2	0.00092515	0.000757652	0.000868397	0.000607763	0.000823658	0.000317635	0.000873967	0	0.000154567	0.000575833
DM_3_k127_229679_2	1.10306e-05	3.06355e-05	3.56298e-05	5.6522e-06	6.79518e-05	8.86203e-05	7.52583e-06	0	0.000125779	0.000203732
DM_3_k127_231776_3	1.5758e-05	0	0	0	0	4.22001e-05	2.15024e-05	0.000370904	5.13382e-05	4.98936e-05
DM_3_k127_232914_2	0.000135762	7.06973e-05	0.00120593	0.00012174	7.603e-05	0.000908926	9.26256e-05	4.69924e-05	0	0.000107463
DM_3_k127_236861_1	0.0024031	0.00224295	0.00149871	0.00141305	0.00185323	0.00175834	0.00168435	1.81816e-05	0.000513382	0.00138593
DM_3_k127_23735_1	0.00537354	0.00558929	0.00472086	0.0046706	0.0055229	0.00250026	0.00513361	0.00164694	0.00119414	0.00454726
DM_3_k127_239520_1	5.43381e-05	0	2.34022e-05	1.11373e-05	8.5206e-05	2.91035e-05	1.48292e-05	0.000150468	0.000354056	3.44094e-05
DM_3_k127_243500_2	1.90183e-05	0	0.00167911	0	4.2603e-05	0.00109502	0	1.3166e-05	3.09799e-05	1.00361e-05
DM_3_k127_24377_33	1.66291e-05	0	0.000167108	2.8403e-05	1.86254e-05	0.000118754	0	0	0.000126411	1.75505e-05
DM_3_k127_24576_2	0.00325731	0.0036963	0.00416774	0.00285731	0.00445685	0.00264592	0.00377369	6.87108e-05	0.000852487	0.00256168
DM_3_k127_27317_1	0.000248691	0.000178243	0.000345501	0.000271306	0.000808682	0.000343739	0.000142307	0.00278793	0.00104543	0.00066041
DM_3_k127_27317_2	0.0002933	8.85418e-05	0.00076889	0.000326717	0.000657022	0.00081961	0.00022621	0.00692119	0.00361444	0.0015343
DM_3_k127_27317_3	0.000360478	6.00696e-05	0.000745199	8.8662e-05	0.000177652	0.000617832	7.87015e-05	0.00503095	0.00140928	0.000700033
DM_3_k127_27356_6	9.76162e-06	2.7111e-05	0.000168164	1.00039e-05	0	0.00015685	0	6.75776e-05	0	0.000175143
DM_3_k127_28376_1	0.00746151	0.00770977	0.00514533	0.0062806	0.00776379	0.0030968	0.00782595	0.000175334	0.00167198	0.00585961
DM_3_k127_30017_1	0.000513053	0.000783698	0.00038668	0.000709811	0.000459716	0.000206094	0.000490054	0	0.000167148	0.000379037
DM_3_k127_31753_2	0.000275766	0.0002062	0.000182717	0.000217392	7.12781e-05	0.000113616	0.000405237	0	6.91091e-05	0.00024627
DM_3_k127_33010_1	0.00367962	0.00346364	0.00542424	0.00317198	0.00233267	0.00394603	0.00339224	0.0134603	0.00914509	0.0051172
DM_3_k127_33010_2	0.00178696	0.0017309	0.0022328	0.00117566	0.000827776	0.00197919	0.00152022	0.00499412	0.00334211	0.00237494
DM_3_k127_37885_1	4.2263e-05	1.17377e-05	5.46051e-05	7.79614e-05	9.46733e-06	0.000203725	2.30677e-05	0	0.000192764	9.81305e-05
DM_3_k127_38364_7	0.00257002	0.00269719	0.00243899	0.00193923	0.00228756	0.00148614	0.00226551	1.25959e-05	0.000459397	0.00215554
DM_3_k127_3994_4	0.00344878	0.00361848	0.00226333	0.0023843	0.0030228	0.00124611	0.00293563	5.30559e-05	0.000677715	0.0028888
DM_3_k127_41920_2	1.53203e-05	0	0.000197943	0	0	0.000143598	0	2.12118e-05	0.000973286	4.04231e-05
DM_3_k127_42678_3	4.66214e-05	1.29482e-05	0.001273	2.29337e-05	2.08874e-06	0.0011037	1.01786e-05	0.00040021	0.000188341	0.000106282
DM_3_k127_47274_1	4.92073e-05	1.13887e-05	0.000158943	9.24524e-05	0	0.00083459	8.95266e-05	0	0.000187031	0.000173113
DM_3_k127_48223_1	1.21885e-05	0	2.62467e-05	0	1.36518e-05	0	0	0	0	1.28639e-05
DM_3_k127_49860_1	0.000107242	0.000127648	0.00112168	0.000172706	0.000205914	0.000697474	0.000167241	0	0	4.85077e-05
DM_3_k127_50612_1	0.002419	0.00206924	0.00166689	0.00172541	0.00223255	0.00098467	0.00184845	0.0017684	0.000315234	0.00216498
DM_3_k127_53866_1	4.69389e-05	3.25909e-05	0.000202155	0	0	0.000439959	0	0	0.000152922	0
DM_3_k127_54479_4	0.00163011	0.0020077	0.00202181	0.00148167	0.00190323	0.00124948	0.00150124	3.19008e-05	0.000375318	0.0014104
DM_3_k127_58034_45	0.000205966	0.000355931	0.000137986	0.000741118	0	2.45146e-05	0.00024982	3.16857e-05	0.000342965	0.000647306
DM_3_k127_60859_1	4.79593e-05	0	0.000172125	4.91496e-05	0	0.00025687	0	0.00011067	0.000208329	0
DM_3_k127_60899_1	2.82837e-05	3.92763e-05	0.00100494	2.89856e-05	7.91979e-05	0.000378719	3.8594e-05	0	0	0
DM_3_k127_67405_1	3.06407e-05	0	0	0	0	0	0	0	0	0
DM_3_k127_67910_4	0.000693354	0.000787769	0.00074653	0.000678264	0.000494195	0.000506402	0.000559062	0	0.000308029	0.000565461
DM_3_k127_68708_2	3.19729e-05	0	0.000413099	0	0	0.000171247	0	0	0.000104164	0
DM_3_k127_74676_2	1.8083e-05	0	0.000136289	1.85318e-05	0	0.000145279	0	1.25185e-05	0.000206194	3.817e-05
DM_3_k127_76358_1	1.65874e-05	2.30342e-05	3.57191e-05	3.39982e-05	1.85788e-05	0.000444212	2.26341e-05	4.59324e-05	0	3.50131e-05
DM_3_k127_76776_1	0.000125738	0	7.38442e-05	0	0.000102424	0.000489784	0	0	0.00011172	4.82564e-05
DM_3_k127_76994_1	8.38832e-06	0	0	0	0	2.24639e-05	0	0	0	0
DM_3_k127_81232_2	2.8651e-05	0	0.00018509	0	0	0.000690548	0	0	0.000186684	6.04771e-05
DM_3_k127_81530_24	0.000173816	0.000408473	0	0.00071252	0	0	0.000182444	1.85122e-05	0.000740514	0.000776123
DM_3_k127_83180_1	4.41225e-05	0	6.33419e-05	0	0	0.00011816	0	2.03634e-05	4.79156e-05	0
DM_3_k127_84239_1	0.00202964	0.00222618	0.00114015	0.00126609	0.00204267	0.00110283	0.00216744	4.07267e-05	0.000574987	0.00147463
DM_3_k127_84908_10	1.67131e-05	7.73623e-06	0.000575836	5.70929e-06	0	0.00141733	0	2.31402e-05	9.07493e-05	2.93986e-05
DM_3_k127_85591_7	4.0356e-05	0	0	0	4.52007e-05	7.2049e-05	1.83557e-05	3.72501e-05	0	4.25921e-05
DM_3_k127_86156_1	2.32837e-05	0	0.000275763	5.96538e-06	1.30394e-05	0.000888541	0	2.41781e-05	0	2.45738e-05
DM_3_k127_88448_1	3.2866e-05	0	0.000566185	2.94714e-05	0	0.000748129	0	0.00600094	4.01528e-05	0
DM_3_k127_89166_1	0.000243621	0	0.00448834	0.000166445	9.09561e-05	0.00779279	1.84683e-05	0.000449743	0.000705506	0.000585664
DM_3_k127_89283_1	0.000268034	0.000458101	0.00142075	0.000126778	0.000461864	0.000828227	0.000393875	2.85468e-05	0.000134343	0.000435209
DM_3_k127_89518_1	9.44808e-06	1.96802e-05	5.08634e-05	1.93651e-05	5.29116e-06	0.00012651	6.44611e-06	6.5407e-06	7.69523e-05	4.9858e-06
DM_3_k127_8970_31	1.10306e-05	1.53177e-05	0.000142519	0	4.94195e-05	0.000177241	0	3.05451e-05	3.59367e-05	0.000384181
DM_3_k127_9363_1	0.00408894	0.00504429	0.00511923	0.00458023	0.00670997	0.00346332	0.00448955	0.00953216	0.0105332	0.00578078
DM_3_k127_9363_2	0.00638201	0.00741816	0.00551414	0.0071137	0.0101398	0.00411451	0.00618193	0.0060981	0.014041	0.00760046
DM_3_k127_9421_1	0.00172813	0.00150624	0.0024545	0.00137537	0.000617743	0.00192011	0.00137974	0.0084508	0.00269525	0.00215374
DM_3_k127_95525_1	0.00170374	0.00224458	0.00155219	0.00172364	0.00183488	0.0012869	0.00119221	9.07279e-05	0.000355809	0.00159067
DM_3_k127_97581_1	4.62824e-05	0	0	0	0	0	0	0	5.02611e-05	0
DM_3_k127_98079_1	1.09214e-05	0	0.000282216	2.2385e-05	1.22325e-05	0.000350971	0	1.51213e-05	7.11618e-05	3.45797e-05
DM_4_k127_101125_1	1.18609e-05	8.23534e-06	0	3.03882e-05	0	0	0	1.64221e-05	0.000251171	1.87772e-05
DM_4_k127_102446_2	0.00182638	0.00143133	0.00140183	0.00133429	0.00113422	0.000823249	0.00106102	0.000375554	0.000353476	0.00145046
DM_4_k127_102446_3	0.0028078	0.00286859	0.000345501	0.00199369	0.00150505	0.000429674	0.00199777	0	0.000588055	0.00190503
DM_4_k127_103462_1	4.5961e-05	0	0	0	0	0.000123084	6.27152e-05	0	0	4.85077e-05
DM_4_k127_10355_3	4.30464e-05	7.47207e-05	0	0.000198516	7.23212e-05	0	8.81073e-05	0	0.000175301	0.000159011
DM_4_k127_105547_6	0.00725848	0.00683708	0.00456859	0.00584198	0.0072551	0.00300791	0.00724567	0.000183939	0.00175749	0.0051751
DM_4_k127_10582_2	0.000113135	0.000144013	2.03019e-05	0.000106281	0	2.52479e-05	0.000141511	0	3.07151e-05	0.000169155
DM_4_k127_115011_3	0.0071383	0.00691542	0.00407284	0.0061231	0.00719573	0.00259652	0.00710592	0.000186772	0.00170299	0.00535673
DM_4_k127_116178_1	5.97866e-06	3.32092e-05	0	0.000140922	0.000120535	0	9.7897e-05	0	0.000116867	8.83392e-05
DM_4_k127_120403_3	0.00237928	0.00239562	0.00132576	0.0023989	0.00207591	0.000978945	0.00266904	8.87938e-05	0.000376082	0.00194256
DM_4_k127_120403_4	0.00329629	0.00352487	0.00258368	0.0029484	0.00390154	0.001477	0.00378932	8.9313e-05	0.000661992	0.00279472
DM_4_k127_120403_5	0.00296036	0.00274934	0.00227381	0.00282127	0.00299896	0.000908926	0.0029846	7.83206e-05	0.000614303	0.00200996
DM_4_k127_120558_1	3.36813e-05	0	0	3.45173e-05	0	0	0	2.33168e-05	5.48652e-05	3.55476e-05
DM_4_k127_121068_1	1.56463e-05	0	0	0	0	0	2.13499e-05	2.16632e-05	0.00132533	6.6053e-05
DM_4_k127_123138_1	1.04556e-05	1.45192e-05	4.50298e-05	0	2.34216e-05	0	0	0	0.00010219	4.41397e-05
DM_4_k127_124518_1	0.00504689	0.00531108	0.00253802	0.00397805	0.00392272	0.00159166	0.00435284	5.57901e-05	0.00091893	0.00386644
DM_4_k127_124518_3	0.00631197	0.0056165	0.00288287	0.0047778	0.00507922	0.00162849	0.00514587	9.79008e-05	0.00116718	0.00470649
DM_4_k127_124518_4	0.00505304	0.00556778	0.00266115	0.00474691	0.00404994	0.00115219	0.00508384	8.87201e-05	0.00113327	0.00385485
DM_4_k127_124878_1	1.44191e-05	2.00232e-05	0	1.4777e-05	0	0.000115844	1.96754e-05	0	4.69761e-05	3.04362e-05
DM_4_k127_126374_1	1.27522e-05	3.54167e-05	0	0	0	0	1.74008e-05	0	0	2.69176e-05
DM_4_k127_130186_1	1.11421e-05	0	0	0	1.24797e-05	0	0	0	0.000544496	0
DM_4_k127_131412_2	0.00217955	0.00241147	0.00156447	0.00187953	0.00179617	0.000854171	0.00188599	3.68013e-05	0.00083708	0.00218811
DM_4_k127_13361_1	5.58513e-05	3.87791e-05	3.00674e-05	1.43094e-05	4.69172e-05	0	1.90527e-05	1.93323e-05	0.000272937	1.47365e-05
DM_4_k127_134595_2	0.00604798	0.00568445	0.00314301	0.00452176	0.0046413	0.00181958	0.00460134	0.000174211	0.00155771	0.00470101
DM_4_k127_135131_4	2.42432e-05	0	0	2.48448e-05	0	3.24616e-05	0	0.000285311	0.000947782	3.83797e-05
DM_4_k127_136229_1	0.00176037	0.00177308	0.000927352	0.00123884	0.00156551	0.000748619	0.00153609	6.27638e-05	0.000393827	0.0014034
DM_4_k127_136229_16	0.00151364	0.00135048	0.000937091	0.00121382	0.00112741	0.000567494	0.00112565	3.14357e-05	0.000308205	0.00117816
DM_4_k127_139598_17	5.55699e-06	0	0	0	0	0	6.06616e-05	0.000430862	0.000271562	5.27842e-05
DM_4_k127_142332_3	0.00516913	0.00499245	0.00267629	0.00438955	0.00522132	0.00199237	0.00471208	9.52672e-05	0.0010788	0.00429364
DM_4_k127_142332_4	0.00196243	0.00162083	0.00107718	0.0014722	0.00137915	0.000824375	0.00187271	5.32763e-05	0.000334295	0.001462
DM_4_k127_14269_4	3.15161e-05	0	0	0	2.35331e-05	0	0	7.27263e-05	0.000479156	3.32624e-05
DM_4_k127_142875_1	0.00130828	0.00135366	0.000718121	0.00131447	0.000948164	0.00103047	0.00147016	0	0	0.000758074
DM_4_k127_146347_1	1.48311e-05	5.14882e-05	7.98428e-06	0.000353381	0.000166116	9.92944e-06	0.00016696	0	0.000229512	0.000340451
DM_4_k127_149976_40	7.2332e-05	0	0	0	0	0	0	0	0.000117825	0
DM_4_k127_151806_1	1.92675e-05	0	0	0.000227075	0.000118693	0	6.57278e-05	0	6.27716e-05	9.1508e-05
DM_4_k127_15180_3	2.82837e-05	0	0	0	0	0	0	0	0	0.000119404
DM_4_k127_151985_1	7.52089e-05	3.4813e-05	0	0.000128459	0	0	0	0	0.000245023	0.000158752
DM_4_k127_15333_1	1.73711e-05	2.41224e-05	0	3.56044e-05	0	0	0	0	5.65933e-05	5.50009e-05
DM_4_k127_153829_19	0.00374273	0.00330741	0.00210352	0.00362191	0.00304876	0.00141087	0.0029654	0.000182359	0.000893948	0.00340568
DM_4_k127_154647_1	1.37883e-05	0	8.90746e-05	0	0	7.38502e-05	0	0	4.49209e-05	1.45523e-05
DM_4_k127_156040_1	1.63417e-05	4.53859e-05	0	0.000167473	9.15176e-05	0	4.45975e-05	0	5.32396e-05	0.000172472
DM_4_k127_15743_1	5.1545e-05	8.58939e-05	0.000133196	0.000190167	0	0.000358898	4.22009e-05	2.85468e-05	0.000201514	0.000184964
DM_4_k127_159882_1	4.04794e-05	2.81059e-05	0	2.0742e-05	0	0	0	0	0	6.40836e-05
DM_4_k127_159882_2	0.000129188	0	0	4.07366e-05	0	0	0	1.3759e-05	0.000161877	8.39052e-05
DM_4_k127_161423_3	0.00105176	0.0011043	0.000883841	0.00126189	0.00135042	0.000343489	0.00157517	3.55175e-05	0.000417869	0.00138078
DM_4_k127_162247_1	5.48788e-06	1.52415e-05	0	4.49926e-05	0	0	2.24652e-05	3.79914e-05	0.000804553	0.000185343
DM_4_k127_165309_1	1.07616e-05	1.49441e-05	0	5.51434e-05	0.000144642	2.88196e-05	2.93691e-05	0	0.000175301	5.67895e-05
DM_4_k127_169000_1	5.02344e-05	9.88241e-05	4.50725e-05	0.000158734	4.68876e-06	7.84746e-05	9.13953e-05	0.00039413	0.00302769	0.000181145
DM_4_k127_170989_1	0.00105367	0.0012117	0.000460883	0.00114731	0.00105109	0.000352718	0.00152763	0	0.000375458	0.00121631
DM_4_k127_173852_1	6.232e-05	0	2.68398e-05	0	1.39603e-05	0	0	0	0.00069031	6.57732e-05
DM_4_k127_174654_1	0.00345238	0.00340967	0.000993524	0.00260327	0.00213834	0.000667493	0.00304651	1.46851e-05	0.000535595	0.00237315
DM_4_k127_177120_1	3.68918e-05	0	0	2.26844e-05	0	0	0	3.06472e-05	0.000673062	4.67231e-05
DM_4_k127_178298_1	3.44707e-06	0	6.68059e-05	3.53263e-06	0	0.000120007	9.40729e-06	0	0.000291986	1.45523e-05
DM_4_k127_178324_2	0.00191342	0.00303344	0.0141819	0.00836581	0.000825682	0.0232547	0.0051257	0.000773007	0.00241933	0.0031064
DM_4_k127_18147_1	5.16053e-05	3.5831e-05	2.77815e-05	1.32215e-05	1.44501e-05	0	1.76043e-05	0	4.20312e-05	1.36162e-05
DM_4_k127_183456_25	2.40844e-06	0	0	2.46821e-06	2.69757e-06	0	0	0	0.000737566	1.01676e-05
DM_4_k127_183864_1	5.1545e-06	0	0	5.28243e-06	5.7733e-06	0	0	4.28202e-05	0.000184721	5.44012e-06
DM_4_k127_186781_5	0.00616624	0.00653846	0.00392809	0.00538457	0.00671441	0.00279744	0.00675463	7.55531e-05	0.0016762	0.0052738
DM_4_k127_197706_1	4.29765e-05	0	0	2.93621e-05	0	0	0	0	0	0
DM_4_k127_198553_1	1.05054e-05	0	9.04885e-05	0	3.52996e-05	0	0	2.90905e-05	0.000342254	6.65249e-05
DM_4_k127_20088_1	1.06319e-05	2.95282e-05	2.28947e-05	0.000185229	0.000148854	0	2.90152e-05	0	8.65945e-05	0.000129042
DM_4_k127_202617_2	7.60733e-05	0	0	0	2.8402e-05	0	0	0	8.26131e-05	0
DM_4_k127_204660_2	0.00230205	0.00213116	0.00134257	0.0014581	0.00170103	0.00102748	0.00141791	6.64023e-05	0.000416658	0.00210903
DM_4_k127_205467_1	4.18223e-05	4.35576e-05	0	0.000439318	0.000210794	8.40003e-05	0.000199738	0	0.000238443	0.000397257
DM_4_k127_207652_1	8.27298e-05	0	0	0	0	0	0	0	0.000718734	5.82092e-05
DM_4_k127_210050_2	4.18885e-05	0	0	0	0	0	0	0	4.54895e-05	0
DM_4_k127_211655_1	0.00304355	0.00301353	0.00184209	0.00206709	0.00260209	0.0010128	0.00280145	7.48042e-05	0.000616058	0.00262298
DM_4_k127_21297_5	0.000586244	0.00081409	1.66106e-05	0.00067194	4.31988e-05	6.19722e-05	0.000463128	0	0.000125653	0.000398917
DM_4_k127_21298_2	4.23441e-06	0	0	0	0	0	0	2.34511e-05	6.89764e-05	4.46904e-06
DM_4_k127_217231_2	1.44822e-05	6.36843e-05	5.19764e-06	0.000358674	0.000332527	0	0.000144917	0	0.000330272	0.000257293
DM_4_k127_224634_1	4.484e-06	1.24534e-05	0	0.000133263	5.52454e-05	0	6.73042e-05	0	0.000116867	0.000132509
DM_4_k127_227676_1	1.65253e-05	0	0.000409231	0	0	0.000221274	0	0.000171601	0.000134594	6.97639e-05
DM_4_k127_230166_1	6.68523e-06	0	0	0	7.4878e-06	3.58062e-05	0	0	6.53395e-05	4.2334e-05
DM_4_k127_230693_2	1.72354e-05	0	0.000192995	3.53263e-06	0.000532804	0.000821584	0	4.77266e-06	0.00202144	4.00189e-05
DM_4_k127_231884_1	0.000746434	0.000483718	7.14383e-05	0.000492974	0.000836044	0.000133264	0.00061112	0	5.40402e-05	0.000577716
DM_4_k127_234862_2	1.61031e-05	1.11808e-05	8.66906e-06	0.00023929	0.000108218	0	6.59197e-05	0	0.000131156	0.000191198
DM_4_k127_236781_1	4.92989e-05	3.42296e-05	0.000663498	0	0	0.000396068	0	0.00138221	0.000160611	0.000117069
DM_4_k127_244064_7	0.00388115	0.00334721	0.00167152	0.0027319	0.00251673	0.000875262	0.0028849	8.48474e-05	0.000831868	0.00236071
DM_4_k127_244064_8	0.00353091	0.00321749	0.00211272	0.00289711	0.00305457	0.00158834	0.00325993	5.37225e-05	0.00106546	0.00277298
DM_4_k127_244064_9	0.00398363	0.00356247	0.00233913	0.00307049	0.00332287	0.0014123	0.00346331	5.5272e-05	0.00073927	0.00295149
DM_4_k127_244941_3	2.72361e-05	0	0	0	3.05059e-05	1.45877e-05	0	1.5084e-05	0.00110028	2.29962e-05
DM_4_k127_249781_3	0.000225824	0.000337714	0	0.000124615	0.000486412	0	0.000237034	0	0.000792306	7.33345e-05
DM_4_k127_249781_4	0.000256068	0.000246178	0	0.000181678	0.000441245	0	0.000188146	0	0.000320864	0.000103945
DM_4_k127_251313_4	8.08105e-06	5.61089e-05	1.74016e-05	0.000157351	0.000199126	2.16411e-05	9.92417e-05	0	0.000210618	0.00022175
DM_4_k127_252408_1	1.14307e-05	0	4.92295e-05	0	0	3.06115e-05	0	0	0	1.20641e-05
DM_4_k127_255470_1	0.000655444	0.000355194	6.88499e-05	0.000622561	0.000841564	0	0.000719862	0	0	0.000607401
DM_4_k127_25810_1	1.62614e-05	3.01086e-05	0.00015174	3.33299e-05	0	0.000232256	4.43784e-05	0.000195128	0.000688714	5.72081e-05
DM_4_k127_25810_2	2.13496e-05	9.88241e-06	0.000183896	4.3759e-05	3.18835e-05	0.000209639	0	0.000256184	0.00041733	6.0087e-05
DM_4_k127_259225_1	4.22225e-05	4.39744e-05	0.000204573	6.49057e-05	1.18228e-05	0.000395752	0	1.46149e-05	0.00041267	0.000111405
DM_4_k127_261431_1	0.000169018	1.2353e-05	0	6.38152e-05	0	0	0	0	8.69437e-05	8.44973e-05
DM_4_k127_262513_2	6.28526e-06	8.72806e-06	0	0.000186796	0.000133756	0	3.43058e-05	0	0.000143337	0.000205639
DM_4_k127_263875_2	9.32166e-05	0.000129446	0.000133821	6.36868e-05	3.48025e-05	0	0.000127197	0.000559276	0	9.83818e-05
DM_4_k127_264704_3	0.00155395	0.00154295	0.000710863	0.00144399	0.000793597	0.000344994	0.00134037	1.11478e-05	0.000288543	0.00114719
DM_4_k127_270694_1	1.9875e-05	0	0	0	0	0	0	0	0.000259003	0
DM_4_k127_272277_8	0.000221055	0.000374502	3.80813e-05	0.000620723	0	8.2878e-05	0.000217178	6.12125e-06	0.000518526	0.000788566
DM_4_k127_274734_1	1.26789e-05	0	0.000191118	0	0	0.000135817	0	0	0.000206533	0
DM_4_k127_27545_1	0.000210107	0.00047412	0.000169666	0.00196481	8.82491e-05	0.000492335	0.000824257	0	8.55636e-05	0.000138593
DM_4_k127_276741_1	4.43443e-05	0	0.000202917	0	7.45017e-05	0.000133598	0	0	0.000848757	2.34007e-05
DM_4_k127_277585_8	0.00626411	0.00639544	0.00169914	0.00471979	0.00446399	0.00101342	0.00581192	5.57391e-05	0.0011804	0.00514111
DM_4_k127_277790_1	0.000281524	2.8432e-05	0.00120144	0.000199335	9.17299e-05	0.00182312	0.000111752	0.000240959	0.000617011	0.000902176
DM_4_k127_28061_2	6.01671e-05	0	0	0	2.24634e-05	5.37093e-05	0	5.55365e-05	0.000326697	0.000148169
DM_4_k127_281508_1	4.46584e-06	3.72091e-05	0	0.0001373	0.000120047	1.19596e-05	6.70317e-05	0	0.00020369	0.000183819
DM_4_k127_283164_8	0.00398196	0.00406892	0.0016767	0.00265286	0.00298353	0.00126208	0.00314081	0.00011348	0.00102358	0.00284018
DM_4_k127_283285_1	0.00013452	0.000485684	0.000231739	0.00213681	0.000482141	0.00187327	0.00168872	0	0.000131476	5.67895e-05
DM_4_k127_28469_2	2.10107e-05	0	0	0	0	0	0	4.36358e-05	0.000205353	2.2175e-05
DM_4_k127_287101_8	6.86351e-05	0.000231468	0.000570077	0.000452176	2.19642e-05	0.00073522	0.000254206	0.00012218	9.58312e-05	0.000279404
DM_4_k127_287260_1	0.0024987	0.00240472	0.00362684	0.00189622	0.00161189	0.00298577	0.00257874	0.010751	0.00602809	0.00342996
DM_4_k127_287260_2	0.000153916	0.000142491	0.00022096	0.000105157	0	0	0.000280031	7.1035e-05	0	0.000270741
DM_4_k127_287977_1	1.77913e-05	4.94121e-05	0	0.000237028	0.000259054	0	7.28306e-05	0	0.0004637	0.000150217
DM_4_k127_287998_1	1.19898e-05	9.98983e-05	0.00059383	2.45748e-05	1.34292e-05	0.000610067	6.5442e-05	0	0.000156247	0.000177159
DM_4_k127_288429_1	1.40518e-05	0	0	0	0	0	0	0	0.000183117	1.48304e-05
DM_4_k127_294856_4	7.35376e-06	0	1.58355e-05	0	0	7.87736e-05	1.00344e-05	4.07267e-05	0.000191662	7.76123e-06
DM_4_k127_296509_1	3.10722e-05	0	0	0	0	0	0	0	5.06151e-05	0
DM_4_k127_298141_1	0.00247812	0.00247602	0.00214755	0.00193569	0.00360491	0.00129491	0.00212373	2.09213e-05	0.000689197	0.00156288
DM_4_k127_298859_1	0.000959918	0.00128622	0.000743421	0.000802526	0.000348954	0.000428444	0.000804287	0	8.22978e-05	0.000559875
DM_4_k127_298913_1	0.000407285	0.000377052	7.30868e-05	0.00118261	0.00022809	0.0011816	0.00111151	0	0.000552873	0.00114627
DM_4_k127_300762_1	1.75089e-05	0	0	0	0	0	0	1.21211e-05	0.00022817	2.77187e-05
DM_4_k127_302634_4	0.000947919	0.000871241	0.000425869	0.00209315	0.000286434	0.000547884	0.00152145	4.72103e-05	0.00105533	0.000662164
DM_4_k127_305448_3	2.81394e-05	0	0	0	8.82491e-05	3.0143e-05	0	7.79211e-06	0.00159515	3.56383e-05
DM_4_k127_309241_1	0.000182861	1.63826e-05	6.35113e-06	3.32482e-05	0	0	4.02451e-06	1.22507e-05	9.60875e-05	8.09326e-05
DM_4_k127_311334_1	0.00170446	0.00191367	0.000351417	0.00132556	0.00163829	0.000210423	0.00140207	2.51055e-05	0.00043321	0.00118651
DM_4_k127_313775_1	1.16418e-05	0	0.000300832	0	0	0.00029618	0	0.00266766	1.8964e-05	0
DM_4_k127_315536_8	0.00267849	0.00240761	0.000681966	0.00193633	0.00156916	0.000488741	0.00209478	4.45913e-05	0.000612061	0.00215275
DM_4_k127_316864_1	5.26522e-06	7.31157e-06	0	3.23754e-05	0	1.41003e-05	0	0	6.86143e-05	4.44557e-05
DM_4_k127_323473_1	0.000481337	0.000724111	0	0.000411069	0.000539122	0	0.000602066	0	0.000261358	0.000381006
DM_4_k127_326426_1	7.55523e-05	4.19664e-05	4.8808e-05	0.000116141	8.46224e-05	4.04659e-05	8.24748e-05	0	4.92284e-05	6.3791e-05
DM_4_k127_326979_1	0.000123813	0	0.000145428	2.30702e-05	5.0428e-05	0.00030143	0	0	0.000256691	7.12766e-05
DM_4_k127_331141_3	1.62614e-05	7.52714e-06	0	0.00016665	0.000182136	0	8.87567e-05	0	0.000141275	0.000160183
DM_4_k127_331497_2	9.44808e-06	1.96802e-05	0	0.000203334	0.000116406	2.5302e-05	9.66916e-05	0	0.000123124	0.000269233
DM_4_k127_33165_1	0.00011925	0	0	0	0	0	0	0	0	6.29289e-05
DM_4_k127_332558_3	0.00045023	1.25043e-05	0.00639883	0.000129193	0.000121027	0.0097422	2.45741e-05	9.97389e-05	0.00199485	0.00162511
DM_4_k127_333027_1	1.10306e-05	0	2.37532e-05	0	0	0	0	0	0.000179684	0
DM_4_k127_335242_2	1.40072e-05	9.72555e-06	0	4.30644e-05	5.49105e-05	0	9.55661e-06	0	4.56339e-05	6.65249e-05
DM_4_k127_34024_1	0.00356487	0.00331512	0.00244768	0.00292866	0.00355755	0.00150244	0.00384366	5.66398e-05	0.000885328	0.00257508
DM_4_k127_342685_3	1.5758e-05	0	0	0	0	0	2.15024e-05	2.18179e-05	0.000513382	0
DM_4_k127_343069_1	2.72361e-05	0	0	0	0	0	1.85823e-05	0	0.000221832	0
DM_4_k127_34404_1	1.71018e-05	4.74969e-05	0	0.000175262	0.000172394	2.28993e-05	4.66718e-05	0	8.35738e-05	0.00013537
DM_4_k127_345020_1	8.51786e-06	0	0	0	4.77022e-06	0	0	0	9.71263e-05	0
DM_4_k127_347185_35	2.59544e-06	0	1.1178e-05	2.65986e-05	1.45351e-05	0.000326679	6.37482e-05	0	0.000143747	2.19141e-05
DM_4_k127_34815_4	0.0020067	0.00185198	0.00142251	0.00159667	0.00156355	0.00096798	0.00205791	1.72571e-05	0.000649703	0.00167064
DM_4_k127_34815_5	0.001382	0.00174305	0.000136513	0.00113044	0.000667447	0.000101862	0.00126296	1.75546e-05	0.000330453	0.00103037
DM_4_k127_350224_2	5.8056e-06	0	1.25017e-05	1.78491e-05	0	3.10948e-05	7.92193e-06	5.62672e-05	0.000283711	2.45092e-05
DM_4_k127_351748_1	6.68523e-06	0	0	0	1.49756e-05	0	0	0	4.35597e-05	2.82227e-05
DM_4_k127_359350_1	1.95232e-05	0	0	6.66926e-06	7.28901e-06	0	8.88003e-06	0.000171196	0.00214136	7.55518e-05
DM_4_k127_359859_1	5.20313e-06	0	0	2.13291e-05	5.82777e-06	4.1802e-05	0	1.4408e-05	5.08538e-05	0
DM_4_k127_360947_2	5.30319e-06	7.3643e-06	0	0.000168479	0.000148496	2.84039e-05	5.7891e-05	7.34256e-06	0.000155495	0.000145523
DM_4_k127_361139_5	0.00460493	0.00505686	0.00279023	0.00432924	0.0054383	0.00229613	0.00519907	0.000100038	0.00100434	0.00374166
DM_4_k127_366369_1	8.65148e-06	0	0	0	4.84505e-06	0	0	0	0.000873756	4.56543e-06
DM_4_k127_374763_1	1.26064e-05	0	0	0	0	0	0	0	8.21411e-05	0
DM_4_k127_382283_4	2.76457e-06	7.67806e-06	2.38128e-05	2.26655e-05	1.54823e-05	0.000192492	3.39511e-05	0	0.000153114	1.45888e-05
DM_4_k127_383016_1	1.85389e-05	0	0	9.4995e-05	0	0	7.58907e-05	0	0.000301989	0.000547852
DM_4_k127_38638_2	4.4749e-05	9.32114e-05	0	8.71333e-05	0	0	2.44246e-05	0	0.000102052	0.000141686
DM_4_k127_390085_1	4.87004e-06	7.43908e-05	0	0.0002745	0.000212733	0	6.64532e-05	0	0.000142795	0.000185036
DM_4_k127_390086_1	3.30506e-05	2.29479e-05	0	0	0	0	1.12747e-05	0.000205922	0.000269189	0.000148248
DM_4_k127_390350_1	2.50696e-05	0	0	0.000154151	5.61585e-05	0	8.55208e-05	0	4.08372e-05	0.000145523
DM_4_k127_391542_1	1.73711e-05	0	0	0	0	0	0	0	0.00016978	0
DM_4_k127_398858_1	2.0618e-05	2.86313e-05	0	0.000147908	6.92796e-05	0	8.44018e-05	0	0.000134343	0.000174084
DM_4_k127_398858_2	5.54303e-06	1.53947e-05	3.58089e-05	0.000204502	0.000111753	0	7.56365e-05	0	0.000144469	0.000257408
DM_4_k127_400936_1	1.03574e-05	0	0	0	0	0	0	0	3.37434e-05	1.09313e-05
DM_4_k127_401073_1	5.54303e-06	0	0	0	0	0	0	0	0.000144469	0
DM_4_k127_402487_1	0.00030726	0.000196272	0.000172029	0.000377863	2.75317e-05	0.000197483	0.000318642	0	6.00614e-05	0.000123228
DM_4_k127_41013_2	0.000804102	0.00108799	8.87971e-05	0.000528243	0.000600424	0	0.000534545	0	0.0004702	0.000631053
DM_4_k127_414589_1	1.96976e-05	0	0.000275707	0	0	0.000263751	0	0.00201816	6.41727e-05	0
DM_4_k127_419468_1	8.35654e-06	0	1.79949e-05	0	0	0	0	3.47103e-05	0.000190574	0
DM_4_k127_42187_1	1.06834e-05	2.22534e-05	0	0.000147806	4.78639e-05	2.86103e-05	4.37336e-05	0	0.000121819	8.45655e-05
DM_4_k127_423844_4	9.71862e-06	2.69916e-05	0	5.97589e-05	5.44267e-05	0	2.65227e-05	0	0.000158312	0.0002154
DM_4_k127_424299_1	5.07156e-05	5.28198e-05	2.73025e-05	9.0955e-05	1.4201e-05	0	6.9203e-05	0	8.26131e-05	0.000267629
DM_4_k127_425828_3	1.47567e-05	2.0492e-05	0	0.000223063	2.47924e-05	9.87963e-06	3.5238e-05	0	0.000108171	9.73399e-05
DM_4_k127_42685_1	5.90927e-05	0	0	0	0	0	0	0	6.41727e-05	0
DM_4_k127_430928_1	1.25348e-05	0	0	0	0	0	0	0	0.000204186	3.96881e-05
DM_4_k127_433095_11	5.7752e-06	0	2.48725e-05	4.14297e-05	6.46852e-06	0.000247456	7.88045e-05	7.99609e-06	7.52601e-05	6.09521e-06
DM_4_k127_436717_4	0.000130503	0.000327929	2.67642e-05	0.000280222	0	0	0.000152637	0	0.000263198	0.00038041
DM_4_k127_43683_3	0.00629426	0.00686757	0.00461555	0.00528253	0.00653461	0.00330401	0.00663414	0.000405337	0.0019416	0.0053078
DM_4_k127_4371_6	1.89638e-05	8.77807e-05	1.36122e-05	0.000615426	0.000361088	0	0.000207014	0	0.000432476	0.000540395
DM_4_k127_444630_2	1.64636e-05	0	0.000177263	0	0	8.81794e-05	1.12326e-05	0.00092319	0.00034864	0.00029539
DM_4_k127_445706_1	5.93045e-06	0	0	6.07763e-06	0	7.94089e-05	0	0	5.79624e-05	0
DM_4_k127_455955_1	4.18885e-05	0	3.00674e-05	0	0	0	0	1.93323e-05	9.0979e-05	0.000103156
DM_4_k127_456052_2	3.30506e-05	9.17917e-05	1.77927e-05	4.23386e-05	8.32913e-05	6.63822e-05	2.25493e-05	0	0.000161513	4.36024e-05
DM_4_k127_459829_1	1.58714e-05	4.40798e-05	3.41773e-05	0.000162653	3.55536e-05	8.50075e-05	0.000194914	0.000219749	0.00160293	0.000301516
DM_4_k127_465168_1	1.43255e-05	0	0	0	3.20906e-05	0	0	0	9.33421e-05	1.51193e-05
DM_4_k127_466095_2	0.000476143	0.000749357	3.41773e-05	0.000357837	0.000533304	8.50075e-05	0.000324856	0	0.000361953	0.000519277
DM_4_k127_470315_1	1.59864e-05	0	0	0	3.58112e-05	0	6.5442e-05	0	0	0.000101233
DM_4_k127_47389_5	5.2216e-05	0	0	1.3378e-05	0	0	0	0	8.50573e-05	6.88867e-05
DM_4_k127_476877_1	0.000166215	0	0.00048808	1.54855e-05	0.000186169	0.00117351	0	0	0.000886111	0.000159477
DM_4_k127_481052_2	0.000169702	0	0	4.09209e-05	0	0	1.36214e-05	1.38213e-05	0	5.2678e-05
DM_4_k127_484044_1	2.21499e-06	0	0	0	0	0	0	8.28029e-05	0.000129892	1.16886e-05
DM_4_k127_48411_1	0.00170056	0.00206364	0.00329906	0.00475727	0.000926615	0.00549774	0.00436916	0.000296966	0.0057898	0.00205349
DM_4_k127_484614_2	2.00557e-05	0	0.000129563	0	0	0.000268546	0	0.00155502	0	0
DM_4_k127_484826_2	3.00835e-05	0	6.47815e-05	0	0	5.37093e-05	0	1.38841e-05	0.000718734	4.2334e-05
DM_4_k127_487614_4	1.37883e-05	2.87208e-05	0.00224913	7.06525e-06	0	0.00216012	4.70364e-06	0	0.000134763	7.27616e-06
DM_4_k127_488860_3	0.000159	2.75995e-05	0	2.03683e-05	0	5.32254e-05	8.13603e-05	0	6.47508e-05	0.000209763
DM_4_k127_492479_1	1.40518e-05	0	0.000211812	0	0	0.000263415	0	0.00210119	0	0
DM_4_k127_493965_1	8.68554e-05	0	0	1.78022e-05	0	0	0	0	5.65933e-05	1.83336e-05
DM_4_k127_495528_1	2.65159e-05	1.47286e-05	4.56793e-05	8.69569e-05	9.50375e-05	7.10098e-05	4.34182e-05	7.34256e-06	0.000259159	1.67911e-05
DM_4_k127_499562_1	1.53203e-05	0	0	1.57006e-05	0	0	2.09051e-05	0	9.98242e-05	0
DM_4_k127_502129_2	3.44707e-05	4.78679e-05	0	0.000376813	0.00036035	0	0.000219503	0	0.000224604	0.000375935
DM_4_k127_502503_8	3.28537e-06	1.14056e-05	2.1224e-05	3.19856e-05	1.83989e-06	3.5193e-05	2.2415e-06	4.54878e-05	0.00025153	0
DM_4_k127_505530_1	1.44191e-05	0.000100116	0	0.000517195	0.000371454	3.86145e-05	0.00025578	0	0.000422785	0.00056307
DM_4_k127_505530_2	2.04271e-05	0.000113465	0	0.000334945	0.000411829	0	0.000222988	0	0.000332747	0.000258708
DM_4_k127_505963_1	6.89415e-05	2.87208e-05	1.48458e-05	4.94568e-05	0	0	1.88146e-05	4.77266e-05	0.000606432	0.000145523
DM_4_k127_50744_1	7.7955e-06	1.08253e-05	0.000436455	0	0.000200821	0.000563663	1.06372e-05	0	0.00243811	7.40471e-05
DM_4_k127_50748_1	4.79593e-05	6.65989e-05	0.000413099	0	0.00016115	0.000128435	0.000196326	0.000464816	0.000624986	0.000506167
DM_4_k127_51098_5	0.0030966	0.00291873	0.00227167	0.00244175	0.00276749	0.00135347	0.00261078	0.000238807	0.00081021	0.00237917
DM_4_k127_512957_1	1.9875e-05	0	0	0	0	0	0	0	6.47508e-05	0
DM_4_k127_512991_1	3.10722e-05	5.39357e-05	0	5.57259e-05	0	0	1.05998e-05	0	0.00010123	5.73894e-05
DM_4_k127_514574_2	0.000125552	0	0	0	0	0	0	0	0	1.89298e-05
DM_4_k127_514902_2	0.000359331	4.64174e-05	0	8.56394e-05	0	2.23789e-05	0	0	0.000136124	7.05567e-05
DM_4_k127_515770_2	0.00044786	0.000483718	0.00192883	0.000416478	0.00182072	0.00106611	0.000452681	4.59324e-05	0.000810603	0.000297611
DM_4_k127_517562_1	0.0014418	0.00156796	0.000748133	0.00115714	0.000603151	0.000325639	0.0013985	0	0.000226373	0.000971682
DM_4_k127_523196_1	2.94641e-05	0	3.96548e-05	1.88721e-05	0	2.95894e-05	4.02048e-05	5.09934e-06	9.59912e-05	4.66451e-05
DM_4_k127_524777_1	9.48872e-06	6.58827e-06	0	0.000209071	6.37671e-05	2.54108e-05	7.12121e-05	0	0.000108197	0.000135196
DM_4_k127_524777_2	6.01125e-06	8.34754e-06	0	6.16044e-05	2.01987e-05	0	1.64051e-05	0	5.87521e-05	1.26887e-05
DM_4_k127_525160_2	4.85931e-06	1.34958e-05	0	6.47389e-05	8.16401e-05	0	1.98921e-05	0	0.000189974	0.000133343
DM_4_k127_528915_1	2.41107e-05	0.000100444	0	9.88363e-05	0	0	4.93497e-05	0	3.92751e-05	6.36167e-05
DM_4_k127_532105_1	3.02209e-05	0	0.000173539	1.03237e-05	0	0.000323727	0	0.00186897	3.28189e-05	0
DM_4_k127_54285_2	0.00255339	0.00232603	0.00219937	0.00194687	0.00292856	0.000820558	0.00317757	2.82825e-05	0.000665495	0.00219902
DM_4_k127_54285_3	0.00573593	0.00561321	0.00288104	0.00497394	0.00596222	0.0014103	0.0062343	0.000118239	0.000834659	0.00479194
DM_4_k127_56091_1	0.00258038	0.00241098	0.00156335	0.00194366	0.00185008	0.000844003	0.00226543	0.000101297	0.000614225	0.00185319
DM_4_k127_56757_7	6.21444e-05	0	0	7.96085e-06	0	0	0	0	0.000430228	4.91909e-05
DM_4_k127_58864_1	1.43255e-05	0	0.00037018	1.4681e-05	0	0.000460365	0	0.00253881	4.66711e-05	0
DM_4_k127_64318_1	0.00127935	0.00128697	0.000325387	0.000980747	0.00136524	0.000269773	0.00148455	0	0.000459465	0.00109508
DM_4_k127_65697_3	0.00516864	0.00509862	0.00271465	0.00401037	0.00493018	0.00178647	0.00495988	2.18179e-05	0.000650283	0.00388062
DM_4_k127_65697_7	0.0018824	0.00201462	0.00142003	0.00172023	0.00201438	0.000642176	0.0021105	6.64023e-05	0.000117185	0.00160708
DM_4_k127_65697_9	0.00361968	0.00393723	0.00253368	0.00279679	0.00391695	0.00164112	0.00372389	7.91909e-05	0.000638875	0.00299239
DM_4_k127_68141_13	5.42046e-06	0	1.16723e-05	0	6.07119e-06	0	0	2.25148e-05	0.000282549	5.72081e-06
DM_4_k127_71334_1	0.00140915	0.001219	0.00029847	0.000864106	0.000737411	0.000618641	0.0010875	0	0.00022578	0.000975233
DM_4_k127_72812_1	3.69742e-05	0	0.000212319	0	0.000193261	0.00046208	0	0	0.000120458	0
DM_4_k127_75670_2	1.3452e-05	0	0	0	0	0	0	0	0.00083268	0
DM_4_k127_76888_1	5.40717e-06	0	0	0	1.81689e-05	0	0	0	0.000211392	5.70679e-06
DM_4_k127_78516_1	5.40717e-06	0	1.16437e-05	0	3.02815e-05	0	0	1.49731e-05	0.000105696	0
DM_4_k127_80051_1	1.01665e-05	7.05887e-06	2.18924e-05	2.08376e-05	2.2774e-05	0.000122517	3.46812e-05	7.03803e-06	0.000115925	1.07298e-05
DM_4_k127_81331_2	5.28414e-05	0	8.53409e-05	1.35382e-05	2.95925e-05	0.000283019	1.80259e-05	3.65809e-05	0	9.75963e-05
DM_4_k127_84344_1	8.94376e-05	0	0	3.05524e-05	0	0	0	0	0	1.57322e-05
DM_4_k127_84344_2	0.00018696	0	0	3.832e-05	2.09405e-05	0	0	0	6.09097e-05	8.87938e-05
DM_4_k127_90667_1	2.26269e-05	0	0	0	0	0	1.54376e-05	0.00123747	0.000221149	0.000214926
DM_4_k127_91067_1	3.90465e-05	0	0	2.66771e-05	0	1.74278e-05	1.77601e-05	0	8.48064e-05	4.12101e-05
DM_4_k127_93724_1	1.58714e-05	0	0	0	0	0	0	0	5.17075e-05	0
DM_4_k127_95366_14	3.49071e-06	1.45422e-05	2.25505e-05	7.87015e-05	1.95488e-05	0.000616977	4.76318e-05	0	0.000204703	7.36826e-06
DM_4_k127_95424_1	7.54611e-05	0	9.55864e-06	2.72943e-05	0	0	0	0	0.000115692	1.87394e-05
DM_4_k127_95424_2	0.000335715	0	0	4.91496e-05	0	0	0	0	7.81233e-05	0.000101233
DM_5_k127_104038_2	3.36813e-05	2.33859e-05	0	1.72586e-05	3.77248e-05	0	0	0	0	1.77738e-05
DM_5_k127_104558_2	1.80092e-05	0	1.93904e-05	0	0	0	0	0	0	0
DM_5_k127_105032_2	2.8651e-05	0	0	5.87242e-05	3.20906e-05	0	3.90952e-05	0	0.000186684	3.02386e-05
DM_5_k127_10519_4	1.67766e-05	0	0	0	6.57674e-05	4.49279e-05	1.14461e-05	0	0.000218626	0
DM_5_k127_105490_1	0.000111703	0	0	2.86187e-05	0	0	0	0	0	0
DM_5_k127_107211_1	1.26789e-05	0	0	0.000103949	1.4201e-05	0	8.65038e-05	0	0	1.33814e-05
DM_5_k127_107644_1	9.63374e-06	0	0	0	0.000237386	0	0	0	0.000282472	1.01676e-05
DM_5_k127_107812_1	5.8056e-05	0	0.00128142	7.43711e-06	6.50256e-05	0.00151587	1.98048e-05	1.00477e-05	0	2.29773e-05
DM_5_k127_108948_2	1.32103e-05	0	8.53409e-05	0	1.47963e-05	0.000106132	1.80259e-05	1.82905e-05	0	0
DM_5_k127_110617_1	0.000559192	0.000904172	0.00163303	0.00178201	0.000300292	0.00317966	0.000919824	0.000562114	0.00878453	0.00162501
DM_5_k127_110617_5	1.08676e-05	0	2.34022e-05	1.11373e-05	8.5206e-05	8.73106e-05	1.48292e-05	0.000105328	0.000637301	3.44094e-05
DM_5_k127_112766_2	1.2211e-05	0	0	4.17137e-06	6.38259e-05	0	0	0	0	0
DM_5_k127_118317_1	1.62215e-05	0	0	0	3.63379e-05	0	0	0	0	1.71204e-05
DM_5_k127_1203_1	0.000747352	0.000778361	0	0.000471324	0.000829024	0	0.000656978	0	7.02346e-05	0.000637078
DM_5_k127_120522_1	0.000966602	0.000884323	0.00159171	0.000745857	0.00140107	0.00140087	0.000527584	0.000881713	0.00188946	0.00110418
DM_5_k127_120693_1	0.000794206	0.00158079	0.00414256	0.00605916	0.000810479	0.00850755	0.00317891	0.000342105	0.000891231	0.00120144
DM_5_k127_122003_1	0.000182576	0.000126767	0.000294868	7.79614e-05	0.00056236	8.14899e-05	8.30436e-05	4.21311e-05	4.95679e-05	4.81732e-05
DM_5_k127_12222_1	1.49315e-05	6.2204e-05	0	0.000489666	0.000305213	1.99933e-05	0.000234307	0	0.000243227	0.000496404
DM_5_k127_123441_1	2.33453e-05	0	0	0	0	0.000218816	0	0	0	1.23194e-05
DM_5_k127_126134_1	0.000731443	0.000573391	0.00137184	0.000785867	0.00237848	0.001011	0.000466843	0	3.8435e-05	0.000485596
DM_5_k127_12675_1	0.00027825	0.000137998	0.00059918	0.000183315	4.45221e-05	0.000159676	0.00010848	0	0.000129502	0.000209763
DM_5_k127_12675_3	0.00157939	0.00125327	0.00167352	0.00084783	0.000402469	0.00136511	0.00116308	8.09907e-05	0.000217798	0.00120828
DM_5_k127_12675_8	0.000726724	0.00104521	0.000558899	0.000452176	0.000145351	0.000625555	0.000602066	0.000107806	0.000169114	0.000821778
DM_5_k127_134047_3	8.21649e-06	0	0	0	0.000243876	0	5.60583e-06	0	0.000803055	0
DM_5_k127_136325_2	7.70219e-05	1.52795e-05	0.000426492	3.94667e-05	6.16203e-05	0.000309397	0	0.00537014	0.000448089	0.000505158
DM_5_k127_137214_5	0.000126277	4.12599e-05	0	6.85115e-05	4.15989e-05	0	0.000101358	0	0	6.2717e-05
DM_5_k127_137256_1	7.257e-06	1.00775e-05	0	2.23113e-05	6.50256e-05	0	0	0	4.72852e-05	2.29773e-05
DM_5_k127_138282_1	1.4514e-05	0	0	0	0	0	1.98048e-05	0	0	4.59547e-05
DM_5_k127_140994_1	0.000180427	0.000239162	0.000582793	0.000193309	0.000275573	0.000505147	0.000246198	3.40651e-05	5.34375e-05	0.000121179
DM_5_k127_144553_3	0.000121068	2.49069e-05	0.000308985	2.75717e-05	0.00019587	0.000480327	4.28299e-05	0.00405405	0.00511295	0.000832913
DM_5_k127_144820_1	0.00453713	0.00447972	0.00313722	0.00296474	0.00452235	0.00217371	0.00488469	2.88161e-05	0.0012883	0.00362435
DM_5_k127_145565_2	5.28414e-05	0	2.8447e-05	2.70764e-05	2.95925e-05	0.000212264	0	1.82905e-05	8.6076e-05	8.3654e-05
DM_5_k127_146072_1	6.527e-06	4.53188e-05	0	8.02679e-05	6.57952e-05	0	1.78126e-05	0	2.12643e-05	6.1998e-05
DM_5_k127_149008_3	5.67128e-06	5.51281e-05	0	5.81203e-06	7.62254e-05	0	7.73864e-06	0	1.84765e-05	1.79566e-05
DM_5_k127_151645_1	2.75766e-05	5.36121e-05	0	0.000310871	0.000172968	4.43101e-05	0.000142991	0	0.000359367	0.00031433
DM_5_k127_151726_1	0.00156564	0.00156142	0.00107273	0.00119608	0.00204055	0.000533628	0.00130124	0	0.00013911	0.00118672
DM_5_k127_152859_1	5.65674e-05	9.81906e-05	0.000456793	0.000130435	0	0.000416591	0	3.91603e-05	0.00207327	0.000149254
DM_5_k127_154402_24	7.97395e-05	0	0	0	2.97708e-05	0	0	0	0	0
DM_5_k127_156922_1	0.000710448	0.00103849	0.000885713	0.0006706	0.00152865	0.0014019	0.000765339	0	0	0.000730082
DM_5_k127_157864_2	0.000159	0.000220796	0.000256792	2.03683e-05	0.000289393	0.000479029	0.000135601	0	0.000129502	0
DM_5_k127_159832_1	0.00143543	0.00128428	0.000394158	0.00108601	0.000410031	0.000309591	0.00109108	0	0	0.000925247
DM_5_k127_163485_1	3.40978e-06	2.3675e-05	0	0.000115315	0.000110755	0	4.65275e-05	4.72103e-06	3.33262e-05	6.83756e-05
DM_5_k127_166457_2	0.00237398	7.32587e-05	5.16374e-05	0.000486581	2.14867e-05	6.42176e-05	6.5442e-06	9.96034e-05	0.000984354	0.00121986
DM_5_k127_170077_1	5.05992e-06	0	6.53758e-05	0	4.5339e-05	0.000284561	0	2.10172e-05	9.89084e-05	0.000576752
DM_5_k127_171978_1	7.44056e-06	0	0.000304426	0	0.000316685	0.000607739	0	0	0.000921144	0
DM_5_k127_176201_1	5.68589e-05	4.73744e-05	0	4.66161e-05	3.82109e-05	0.000121815	9.3103e-05	0	3.70482e-05	3.60057e-05
DM_5_k127_178124_2	1.1114e-05	0	0	0	6.84653e-05	0	0	0	0	0
DM_5_k127_179064_2	0.000265552	5.67324e-05	0.00017595	0.000533819	0.000171595	0.000574391	0.000167241	8.48474e-05	0.00139754	0.00021559
DM_5_k127_180016_26	3.49071e-06	0	1.50337e-05	0	7.81954e-05	0	0	0	0	2.21048e-05
DM_5_k127_180962_1	1.1925e-05	0	0	8.55468e-05	2.67132e-05	0	0	0	0.000155402	5.03431e-05
DM_5_k127_181637_3	7.00358e-05	8.10462e-05	0	4.78493e-05	5.22957e-05	6.25187e-05	0.000159277	0	0	8.62359e-05
DM_5_k127_182592_1	0.000484863	0	0	0.000223604	0	6.49233e-05	0	0	0.000157964	0.000383797
DM_5_k127_18265_2	0.000469389	0.000391091	0.000303233	0.000192415	0.000210296	0	0.000256198	0	0	0.000247699
DM_5_k127_18413_2	2.47879e-05	0	5.3378e-05	1.27016e-05	2.77638e-05	0.000165956	0	0.000137281	0.000121135	3.92422e-05
DM_5_k127_184344_1	0.00102953	0.000862332	0	0.000720132	0.00031116	4.37631e-05	0.000602066	0	0.000159719	0.000707135
DM_5_k127_185653_1	5.07156e-05	0	0.00010921	3.46495e-05	7.57387e-05	9.05443e-05	0	0	0.000220302	7.13677e-05
DM_5_k127_191387_4	3.44707e-05	4.78679e-05	7.42288e-05	0	3.8609e-05	0	0	4.77266e-05	0	0
DM_5_k127_195205_1	0.000356546	0.000680788	0.0013916	0.000411069	0.00137276	0.000895154	0.000425703	0.00114158	0	0.000564453
DM_5_k127_197763_1	0.000811344	0.000835513	0.00198271	0.000597919	0.00235866	0.0010986	0.000721484	0	0.000178199	0.000606146
DM_5_k127_198049_1	0.000302931	5.48695e-05	0.00174427	0.000175471	0.000236033	0.00290992	0.000206679	0.00103033	0.00469859	0.000243263
DM_5_k127_201868_2	1.01665e-05	5.64709e-05	2.18924e-05	0.000593872	0.00022774	0	0.000180342	1.40761e-05	0.000629307	0.000472112
DM_5_k127_202025_85	5.51532e-06	0	0	0	0.000142081	0	0	0	0	5.82092e-06
DM_5_k127_20324_1	3.94656e-06	0	0	0	3.09424e-05	0	0	0	0.000141433	1.24957e-05
DM_5_k127_205528_1	2.81035e-05	0	0	8.64031e-05	4.72161e-05	0	1.91741e-05	0	0	0.000133473
DM_5_k127_210891_1	0.000233042	0.000194169	6.69105e-05	0.000270669	5.22037e-05	4.16058e-05	0.000169596	4.30212e-05	0	0.00037713
DM_5_k127_21170_1	1.47075e-05	7.14828e-05	0	0.000331596	0.000205914	0	7.02411e-05	0	0.000287494	0.000240598
DM_5_k127_214814_1	5.3808e-06	7.47207e-06	0	3.30861e-05	6.62944e-05	0	5.13959e-05	0	1.75301e-05	2.27158e-05
DM_5_k127_214963_1	0.00451345	0.00452506	0.00200486	0.00371282	0.00448856	0.00211388	0.00386648	0.00386717	0.0011869	0.00380229
DM_5_k127_21615_2	7.7408e-06	0	0	0	2.60103e-05	0	0	0	0	0
DM_5_k127_218330_9	1.6671e-05	1.54335e-05	4.78654e-05	5.69491e-06	3.73447e-05	4.4645e-05	0	7.69397e-06	0.000199146	6.4514e-05
DM_5_k127_222606_1	1.49063e-05	0	3.20989e-05	0	3.33915e-05	7.98381e-05	0	2.06385e-05	0	0
DM_5_k127_223601_1	5.25268e-05	8.50985e-05	0.00133848	3.5887e-05	0.00010786	0.00145356	5.97288e-05	4.84842e-05	0	6.46769e-05
DM_5_k127_22384_1	6.55285e-05	6.06643e-05	4.70361e-05	6.71549e-05	0	0	5.96105e-05	0	0	0
DM_5_k127_225160_1	8.17084e-06	0	0	0.000142352	9.15176e-06	0	2.22988e-05	0	5.32396e-05	3.44944e-05
DM_5_k127_225881_1	2.23594e-05	0	0.000176544	0	5.00873e-05	0.000119757	0	1.03193e-05	0	0.000369707
DM_5_k127_231188_2	0.000841086	0.000172325	0.00295926	0.000475727	0.000447864	0.0044064	0.000225775	0.00037545	0.00479156	0.00139217
DM_5_k127_231650_1	4.9025e-05	0	0.000237532	0	0	6.56447e-05	0	0.000220603	0	0.000103483
DM_5_k127_232332_1	0.000109094	0.000168327	0.000626459	9.93794e-05	0.00033942	0.000681694	4.96209e-05	5.0349e-05	3.94909e-05	6.39662e-05
DM_5_k127_236719_1	0.000156463	0.000108636	3.36925e-05	0.00115449	0.000192771	0.000628513	0.000512397	0	0.000152922	6.6053e-05
DM_5_k127_239914_1	4.86646e-05	7.5087e-05	4.65749e-05	7.75792e-05	0.000102957	2.89609e-05	9.59174e-05	0	5.28481e-05	6.84815e-05
DM_5_k127_242671_1	0.00464984	0.00388835	0.000438521	0.0044348	0.00298418	0.000318124	0.00460812	2.34962e-05	0.000442298	0.00377912
DM_5_k127_24397_1	0.000424743	0.000620633	0.000389061	0.00115318	0.000876912	0.000305587	0.00080016	3.07206e-05	0.000753845	0.000976845
DM_5_k127_243997_1	0.00154163	0.00125495	0.000801313	0.00111682	0.000952665	0.000711809	0.00123315	0	0.000173189	0.00095379
DM_5_k127_244048_1	1.17347e-05	3.25909e-05	0	0.000360779	1.31435e-05	9.42769e-05	0.000144112	0	0.000114692	0
DM_5_k127_245362_5	4.35011e-05	0	0	0	0.000118328	0	0	0	0	1.96764e-05
DM_5_k127_246156_2	8.05891e-05	2.79776e-05	0.000455541	0.000123884	2.2566e-05	0.000377682	8.24748e-05	0.00323582	3.28189e-05	7.44228e-05
DM_5_k127_24811_2	0.00278202	0.00262063	0.00145	0.00183413	0.00185571	0.00109144	0.00200689	6.13354e-05	0.000750486	0.002132
DM_5_k127_249845_1	7.42804e-06	1.0315e-05	0.000111968	1.52248e-05	5.82384e-05	3.97846e-05	2.02716e-05	0	9.67992e-05	5.48774e-05
DM_5_k127_249945_2	1.5758e-05	0	0	0	0	0	0	0.000479994	5.13382e-05	3.32624e-05
DM_5_k127_250074_1	0.00139755	0.00141395	0.0021926	0.00326344	0.000581406	0.00438423	0.00341897	0.00181059	0.00286193	0.00185427
DM_5_k127_250518_1	8.75447e-06	3.03923e-05	5.65553e-05	0	9.31518e-05	7.03336e-05	1.19458e-05	2.42421e-05	2.85212e-05	4.61978e-06
DM_5_k127_25303_2	0.00035775	0.00057959	4.27986e-05	0.000509207	0.000356176	5.32254e-05	0.000542402	5.50361e-05	0.000518007	0.000335621
DM_5_k127_25307_2	3.10722e-05	0	0.000200731	0	3.48025e-05	8.32115e-05	0	0.000129064	0	3.27939e-05
DM_5_k127_253888_2	4.20215e-05	8.75299e-05	0	0.000516773	0.000235331	5.62668e-05	0.000200689	2.90905e-05	0.000136902	0.000399149
DM_5_k127_254820_1	0.00207744	0.00194025	0.00122725	0.00139421	0.00154436	0.000492335	0.00178111	0.000127271	0.000539051	0.00153284
DM_5_k127_2655_1	0.00129724	0.000103266	0.0053378	0.000423386	0.000471984	0.00935989	0.000202944	0.000652085	0.00266497	0.00207548
DM_5_k127_28500_4	0.00128691	0.0014406	0.00175321	0.00146688	0.000794242	0.00098467	0.000985525	7.27263e-05	0.0004706	0.000873139
DM_5_k127_28862_5	2.20613e-05	3.06355e-05	0.000249409	1.13044e-05	7.41292e-05	0.000443101	0	5.34538e-05	1.79684e-05	0.000686869
DM_5_k127_29808_1	0.000121717	4.22558e-05	3.27631e-05	0.000124738	5.11236e-05	0.00016298	0.000290653	0	0	6.42309e-05
DM_5_k127_3028_1	0.000125738	0	0.000246147	1.17144e-05	0.000179242	0.000551007	0	1.58265e-05	0.000372401	9.65127e-05
DM_5_k127_3180_2	1.71018e-05	3.56226e-05	0.000589227	0	1.91548e-05	0.00066408	0	0.00028414	0	0
DM_5_k127_32829_1	8.00904e-05	0.000303322	0.000501718	0.000514854	4.07751e-05	0.000896927	0.000298053	7.05661e-05	0.00232462	0.000484116
DM_5_k127_32829_2	0.000146263	0.000355439	0.000813646	0.000724481	6.82589e-05	0.00110979	0.000482318	0.000219384	0.00313702	0.000475965
DM_5_k127_33388_1	0.000660101	0.000916652	0.00216959	0.000676484	0.00237369	0.00213991	0.000995543	9.62049e-05	0.000622526	0.000476674
DM_5_k127_34311_59	3.55254e-06	0	0	0	5.57063e-05	0	0	0	2.31476e-05	0
DM_5_k127_35002_12	2.65798e-05	0	0	0	5.95415e-05	0	0	0	0	0
DM_5_k127_3641_4	2.55783e-05	0	0	4.58729e-05	0.000100271	0	1.74512e-05	0	4.16658e-05	3.37445e-05
DM_5_k127_3641_6	4.53936e-06	6.3036e-06	0	5.11722e-05	9.66019e-05	0	2.47764e-05	6.28499e-06	1.47888e-05	2.39544e-05
DM_5_k127_38075_1	1.75089e-05	0	0	0	1.96109e-05	0	0	0	0	0
DM_5_k127_38841_2	4.10442e-05	0.000113992	4.4192e-05	0.00022083	0.000149408	8.24375e-05	0.000140015	1.4207e-05	0.000200577	0.000324889
DM_5_k127_39259_1	0.0035502	0.00399034	0.000339332	0.00281185	0.0014016	0.000173765	0.00309887	2.56681e-05	0.000724774	0.00275882
DM_5_k127_41292_1	3.02209e-05	0	0	0	0	0	0	0	0.000196914	0
DM_5_k127_41637_1	0.00150329	0.00113866	0.000588575	0.000740288	0.000830947	0.000522834	0.00135865	8.10931e-05	0.000318024	0.000947832
DM_5_k127_41637_2	0.000827298	0.000727593	5.9383e-05	0.000706525	0.000525082	7.38502e-05	0.000564437	7.63626e-05	0.000179684	0.000494779
DM_5_k127_42223_1	0.000768993	0.000577698	0	0.000297144	0.00105899	0	0.000430047	0	0	0.000279404
DM_5_k127_43397_2	3.39404e-05	4.71315e-05	0	0.000173914	0.00015206	0.000181785	9.26256e-05	0	0.000331724	0.000179105
DM_5_k127_43878_3	0.000666001	0.000658952	7.17078e-05	0.000537492	0.000997714	2.22944e-05	0.000602066	0	0.000786539	0.000307521
DM_5_k127_44642_1	1.91007e-05	5.30484e-05	0	0.000381707	0.000299512	7.67275e-05	0.000156381	0	0.00031114	0.000342704
DM_5_k127_4928_1	0.000233168	0.000473231	0.00235601	0.000312479	0.000683033	0.00124885	0.00063633	0	5.84337e-05	0.000151439
DM_5_k127_50492_2	2.70138e-05	5.00171e-05	0	0.000655194	0.000201712	2.41144e-05	0.000196593	0	0.000264025	0.000608227
DM_5_k127_50738_5	0.000295715	0.000182509	3.03233e-05	0.000144312	0.00014195	1.25703e-05	0.000134504	6.49895e-06	9.17533e-05	0.000198159
DM_5_k127_51273_1	5.35468e-06	2.97432e-05	0	3.8413e-05	8.39651e-05	0	2.92265e-05	0	5.2335e-05	2.82569e-05
DM_5_k127_51356_1	0.00188682	0.00241859	0.000750102	0.00255836	0.00230841	0.00054416	0.00265385	0	0.000756562	0.00174628
DM_5_k127_51447_1	1.65874e-05	0	0	0	3.71575e-05	0	0	2.29662e-05	0.00010808	0
DM_5_k127_51790_1	0.000395581	0.000274663	9.82892e-05	0.000374215	0.00102247	0	0.000498262	0	4.95679e-05	0.00035327
DM_5_k127_52765_3	8.51786e-06	4.73135e-05	1.83423e-05	0.000139668	0.000114485	0	3.48687e-05	0	5.55007e-05	0.000161817
DM_5_k127_54704_1	0.001961	0.00179652	0.000439874	0.00129791	0.000762646	0.000656447	0.00150517	0.00207405	4.43663e-05	0.00112107
DM_5_k127_54968_1	0.000393171	0.000485314	0.00178737	0.000470084	0.000562697	0.000701943	0.000327858	0.00381057	0.000142324	0.000553276
DM_5_k127_55914_1	7.32662e-05	0	0.000201596	1.66855e-05	5.01489e-05	0.000316112	0	2.25425e-05	0.00051717	7.73259e-05
DM_5_k127_56388_2	0.00381921	0.0024706	0.00217099	0.00813188	0.0022717	0.00908437	0.00830269	0.00039413	0.00382552	0.00632165
DM_5_k127_5674_4	2.81394e-05	1.56303e-05	1.2119e-05	0	0.00010716	0	0	0	0.00144847	3.56383e-05
DM_5_k127_57604_3	0.000394198	0.000115243	0.00265083	0.000219709	0.000367935	0.00367631	4.71839e-05	9.09649e-05	0.00362747	0.000426989
DM_5_k127_59634_2	1.07879e-05	7.49034e-06	1.16153e-05	4.42226e-05	3.6249e-05	2.88901e-05	1.47204e-05	0	1.7573e-05	7.40069e-05
DM_5_k127_60465_2	1.83844e-05	0	0	0	0	0	0	0	0	0
DM_5_k127_63202_1	0.00501569	0.00491069	0.00310189	0.00421588	0.00542161	0.00250222	0.00481653	0.000125774	0.0010781	0.0037117
DM_5_k127_63272_1	7.55523e-06	0	0	0	5.07734e-05	0	0	0	0	0
DM_5_k127_65132_1	0.000193237	0.000245978	0.00083223	0.000445575	0.00137076	0.000646863	0.000175786	2.22957e-05	0	0.000186949
DM_5_k127_65264_1	1.45619e-05	0	0	0	2.44651e-05	0	0	0	4.74412e-05	2.30532e-05
DM_5_k127_66186_2	1.4514e-05	0	0	0	7.31538e-05	0	0	0	4.72852e-05	2.29773e-05
DM_5_k127_6673_5	3.50179e-06	9.72555e-06	0	0	0.00018042	0	0	4.84842e-06	0.000912679	7.39165e-06
DM_5_k127_69401_1	2.60772e-05	1.44849e-05	1.12308e-05	0	3.50493e-05	0	0	1.44421e-05	0.000118939	5.50442e-06
DM_5_k127_69417_1	2.22841e-05	0	0.000191945	0	2.49593e-05	5.9677e-05	0	1.54268e-05	0	0.000176392
DM_5_k127_69844_1	1.92255e-05	8.67671e-05	0	0.000157621	0.000166885	1.28715e-05	5.90261e-05	0	0.000203563	0.000142036
DM_5_k127_70358_1	0.001332	0.00127166	0.000448174	0.00108778	0.00118886	5.5736e-05	0.00130637	0	0.000271221	0.00140581
DM_5_k127_70563_1	0.000107094	2.97432e-05	9.22455e-05	0.000351205	0.00026389	5.73594e-05	0.000116906	0	0	2.26055e-05
DM_5_k127_74201_1	0.000536068	0.000372207	0.00146515	0.000464854	0.00106229	0.000717797	0.000590813	0	6.71714e-05	0.000348167
DM_5_k127_74629_1	4.24255e-05	7.3643e-05	0	3.26088e-05	8.31578e-05	0	4.34182e-05	0	0	0.000123135
DM_5_k127_7602_2	0.000690887	0.000501506	1.69062e-05	0.000410338	0.000615545	4.205e-05	0.000417804	0	0.000204622	0.000447445
DM_5_k127_7715_3	7.4784e-05	4.15396e-05	0.00049922	1.5328e-05	0.000234533	0.000420571	8.16361e-05	0.0037793	0.00477532	0.000955026
DM_5_k127_82014_1	0.00044812	0.000335076	3.71144e-05	0.000105979	0.00135131	0	0.0002587	0	0	0.000145523
DM_5_k127_82680_1	0.00121337	0.000919064	0.00031671	0.000791308	0.000555969	0.000295401	0.000702411	0	0.000179684	0.000446271
DM_5_k127_83517_1	1.3875e-05	1.92676e-05	0	4.26581e-05	1.55407e-05	0	0	1.92107e-05	0.00013561	5.85753e-05
DM_5_k127_88280_3	0.0017144	0.00145795	0.00143092	0.00106234	0.00145877	0.000925352	0.00206734	0	0.000389675	0.00157095
DM_5_k127_92757_2	7.01214e-05	0.000247181	0.00044138	5.52782e-06	0.000108747	0.000664472	2.94409e-05	0.000351007	0.00156399	1.13857e-05
DM_5_k127_92757_3	4.9856e-05	0.000268277	0.000630735	6.38667e-06	0.000104702	0.000917913	3.4015e-05	0.000301999	0.00111668	6.57732e-06
DM_5_k127_94065_1	0.000177035	0.000141831	0.000131962	0.000111648	0.0002593	9.11731e-05	0.000167241	2.82825e-05	0.000399297	0.000129354
DM_5_k127_95323_1	7.35376e-06	1.02118e-05	1.58355e-05	0.00012058	1.64732e-05	3.93868e-05	3.01033e-05	0	4.79156e-05	6.20899e-05
DM_5_k127_97015_1	1.70138e-05	7.87544e-06	0	5.81203e-06	5.08169e-05	0	7.73864e-06	0	0	2.39421e-05
DM_5_k127_97412_1	6.10927e-05	3.77052e-05	0.000657781	2.78262e-05	0	0.000690784	1.85251e-05	0.000206767	0.000287494	0.000157613
DM_5_k127_98141_1	0.000140817	0	0	4.81038e-05	0	0	0	0	0	0
DM_5_k127_98934_1	1.39628e-05	0	0	1.43094e-05	3.12782e-05	3.73925e-05	0	0	9.0979e-05	1.47365e-05
NM_1_k127_100075_1	9.03093e-05	0.000609126	5.55631e-05	0.000912285	0	0.000138199	0.000193647	8.9313e-05	0.000210156	0.00115738
NM_1_k127_100628_2	2.89012e-05	2.67559e-05	0	0.000177711	0.000194225	0	0.000131456	0	6.27716e-05	0.000244021
NM_1_k127_102044_1	0.000749251	0.00107513	0.00154172	0.00205612	0.000270408	0.00180585	0.00287401	0.000380372	0.00409543	0.00105436
NM_1_k127_106367_11	4.81687e-06	2.00669e-05	1.03726e-05	1.48093e-05	5.39514e-06	0.000128996	3.28639e-05	2.00077e-05	4.70787e-05	5.08378e-06
NM_1_k127_109512_1	0.00113458	0.000758593	9.04885e-05	0.00068903	0.000376529	5.62668e-05	0.000688076	0	6.84509e-05	0.000310449
NM_1_k127_11256_1	0.000333154	0.000220034	0.000148731	0.000412205	0.000250283	0.000456974	0.000376984	0	0.000172073	0.000205823
NM_1_k127_117067_1	1.3054e-05	9.06375e-05	0.000140552	0	0	0.00027967	1.78126e-05	0	0	1.37773e-05
NM_1_k127_120115_1	4.92989e-05	1.71148e-05	0.000583878	2.52612e-05	0	0.000495085	0	0.00165523	0.000160611	7.80459e-05
NM_1_k127_120506_1	0.000249388	0.000399593	4.13099e-05	0.000609455	0	5.13741e-05	0.000340298	0.000132805	0.000874981	0.000506167
NM_1_k127_12157_1	0.00174652	0.00131295	0.000197943	0.00119773	0.000941323	7.03336e-05	0.00137974	1.81816e-05	0.000556163	0.00138593
NM_1_k127_125642_1	0.000441225	0.00122542	0.000245195	0.00261095	0.000191301	0.00060986	0.00100992	5.91195e-05	0.00190117	0.00201291
NM_1_k127_128586_1	1.51105e-05	0	0	1.54855e-05	0	0	0	0	0	0
NM_1_k127_12928_1	0.00349303	0.00370179	0.00237532	0.00256704	0.00257393	0.00153855	0.00351205	9.54533e-05	0.00119789	0.00271643
NM_1_k127_12970_2	7.42804e-06	3.09449e-05	0	9.89611e-05	2.49593e-05	1.98923e-05	2.02716e-05	0	2.41998e-05	0.000101915
NM_1_k127_130002_1	1.20553e-05	0	0	7.41272e-05	1.35026e-05	0	6.57996e-05	0	0.0001571	5.08933e-05
NM_1_k127_131145_5	3.44707e-05	2.87208e-05	0	3.88589e-05	0	9.23128e-06	5.17401e-05	0	2.24604e-05	4.7295e-05
NM_1_k127_132671_1	8.61768e-05	2.3934e-05	0	5.29894e-05	1.93045e-05	0	0.000211664	0	0	0.000363808
NM_1_k127_136085_1	9.07871e-06	0	0	3.72161e-05	0	0	4.95528e-05	0	0	1.91635e-05
NM_1_k127_138561_1	0.00201089	0.00184355	0.00100899	0.00190074	0.0021867	0.00078425	0.00178489	5.4062e-05	0.000381629	0.00133933
NM_1_k127_138570_1	0.000331895	0.000569332	4.20411e-05	0.000740288	0	0.000104567	0.000239761	2.7031e-05	0.000508838	0.000700571
NM_1_k127_140432_1	0.000185562	0.000458101	0	0.000824059	0	0.000165645	0.000365741	8.56403e-05	0.000268686	0.000718095
NM_1_k127_141001_2	1.39776e-05	3.235e-05	5.01652e-06	0.000269778	0.000166993	6.23867e-06	8.90066e-05	6.45091e-06	0.00018974	0.000272913
NM_1_k127_144042_1	0.00147075	0.00149441	0.000579347	0.00106611	0.00104464	0.000528359	0.00139503	2.48334e-05	0.000350602	0.00106007
NM_1_k127_144309_8	0.00162338	0.00150287	0.000660038	0.00120994	0.00115284	0.000537093	0.00119794	6.81108e-05	0.000308205	0.00111426
NM_1_k127_144345_1	0.00174311	0.000359305	0	0.000293077	1.52529e-05	0.000145877	3.71646e-05	1.8855e-05	0.000621128	0.000804869
NM_1_k127_146212_2	0.00028078	0.000222803	0.000863753	0.000246641	0.000494195	0.000644511	0.000109467	0.000111073	0	0.000169336
NM_1_k127_149407_1	4.32574e-05	0.000120139	0	0	9.69009e-05	0	0	0	0	0.000136963
NM_1_k127_152336_3	2.29805e-05	0	0	0.000117754	7.72179e-05	0	6.27152e-05	0	0	2.42539e-05
NM_1_k127_152463_1	5.01392e-05	6.96261e-05	0	0.000236365	4.49268e-05	0	5.47333e-05	0	6.53395e-05	0.000201086
NM_1_k127_152568_22	6.68523e-05	0.000116043	0	9.13487e-05	1.87195e-05	0	6.08148e-05	0	0.000163349	0.000141113
NM_1_k127_153885_3	1.04556e-05	0.000101634	0	0.000225017	0.000128819	0	2.85339e-05	0	0.000170316	0.000220699
NM_1_k127_154692_1	0.00115661	0.00115998	0.000553473	0.000856061	0.00011995	0.000286797	0.000935249	0	6.978e-05	0.000904221
NM_1_k127_155716_1	1.64228e-05	2.28056e-05	1.17882e-05	0.000207575	0.000116498	1.46601e-05	0.000104577	0	0.000178346	0.000207993
NM_1_k127_156105_1	2.75766e-05	1.91472e-05	2.96915e-05	2.8261e-05	1.54436e-05	0	7.52583e-05	0	4.49209e-05	4.36569e-05
NM_1_k127_158903_6	7.7955e-06	0	5.03602e-05	1.5978e-05	0	0.000167011	2.12744e-05	0	0.000126985	8.22746e-06
NM_1_k127_164831_1	0.00161706	0.00125108	0.000646684	0.000816758	0.000388111	0.000463981	0.00102446	0	0	0.000914281
NM_1_k127_166025_1	1.37311e-05	4.44914e-05	9.85611e-06	0.00030489	0.000133289	1.22573e-05	9.9928e-05	0	0.00029823	0.0002995
NM_1_k127_173432_3	1.54816e-05	3.22479e-05	0	1.58658e-05	8.67008e-06	4.14598e-05	1.05626e-05	3.21527e-05	5.04375e-05	2.45092e-05
NM_1_k127_176202_12	7.4784e-06	1.03849e-05	0	0.00011496	0	0	0.000132659	0	2.43639e-05	1.57856e-05
NM_1_k127_178271_9	0.000521448	0.000501308	0.000345501	0.000390516	0.000404341	0.000161128	0.0004105	0	6.53395e-05	0.000592676
NM_1_k127_178625_1	0.00056156	0.000557009	0.00112288	0.000164428	0.000808682	0.000214837	0.0003284	0.000833047	0.00104543	0.000296338
NM_1_k127_178625_2	1.65253e-05	3.44219e-05	7.11707e-05	6.77417e-05	3.70183e-05	8.85096e-05	2.25493e-05	0	0.000269189	2.61615e-05
NM_1_k127_184312_1	0.000741555	0.00144167	0.00135733	0.000626967	0.00290703	0.00124118	0.000784204	0	0.000241591	0.000704381
NM_1_k127_18646_4	0.00284545	0.00317609	0.00215233	0.00190099	0.00250123	0.00139863	0.00274002	4.98695e-05	0.00052805	0.00231887
NM_1_k127_188132_1	6.95208e-05	4.50522e-05	0.000249509	4.74975e-05	0	0.000359942	3.79454e-05	5.13362e-05	0.000377487	0.000229902
NM_1_k127_197003_1	0.000146378	5.80767e-05	9.00596e-05	0.000267877	0.00121792	0.000112	0.000228272	0.000101334	0.00173723	0.000264838
NM_1_k127_197003_2	0.000278752	0.000165896	0.000377307	0.000187727	0.000936651	0.000277272	0.000271691	0.0028891	0.00163467	0.000622019
NM_1_k127_197207_1	0.000267887	4.3765e-05	0.00111979	1.61491e-05	0.000123549	0.0010972	0	2.18179e-05	0.000872749	0.000199575
NM_1_k127_197568_2	1.50077e-05	2.08405e-05	3.23173e-05	0	0	8.03812e-05	2.04784e-05	0	0	7.91963e-05
NM_1_k127_204362_1	0.000292849	0.000352444	0	0.00036014	0.000481075	0	0.000399602	0	6.36048e-05	0.00020605
NM_1_k127_204458_1	1.81425e-05	5.5426e-05	0.000461	9.66824e-05	1.62564e-05	0.000602462	7.92193e-05	0	0.000260068	0.00025658
NM_1_k127_209771_1	0.0017649	0.00148071	0.000118766	0.00128117	0.000885432	9.8467e-05	0.00153025	0	0.000539051	0.00118359
NM_1_k127_213599_1	1.2464e-05	3.46164e-05	0	0.00022992	9.77221e-05	0	0.000119053	0	0.000162426	0.000197319
NM_1_k127_217121_7	5.21132e-05	0.000108551	0	8.9011e-05	0	0	1.18517e-05	0	0	0.000128335
NM_1_k127_217121_8	4.33789e-05	0.000146293	0	0.000133367	0	0	2.5368e-05	0	0	0.000170049
NM_1_k127_217121_9	4.18223e-05	0.000159711	0	0.000139296	0	0	4.28009e-05	0	3.40632e-05	0.000132419
NM_1_k127_221934_2	0.000190183	0.000316919	0	3.89807e-05	4.2603e-05	0	5.19023e-05	0	0	4.01443e-05
NM_1_k127_223120_1	5.24021e-06	7.27684e-06	0	1.07405e-05	0	0.0001263	3.57522e-05	0	6.82883e-05	5.53057e-06
NM_1_k127_223776_1	0.000114392	0.000113465	0	5.02418e-05	9.15176e-05	0	0.000133793	0	0.000106479	0.000137977
NM_1_k127_226099_1	0.00105822	0.001071	0.000347608	0.000496291	0.00102455	0.000192131	0.00117476	0	5.84337e-05	0.000851843
NM_1_k127_23051_1	0.00252733	0.002148	0.00163815	0.00173248	0.00161891	0.00129026	0.00183388	0.000140437	0.00134935	0.00158793
NM_1_k127_234874_2	1.47075e-05	3.06355e-05	0	7.53627e-06	3.29463e-05	1.96934e-05	0	2.03634e-05	0.000119789	1.55225e-05
NM_1_k127_238484_1	2.5853e-05	1.1967e-05	9.2786e-05	1.76631e-05	8.68702e-05	4.61564e-05	3.52773e-05	0.00108578	0.000561511	0.000263761
NM_1_k127_243209_1	1.3875e-05	0	2.98783e-05	1.42194e-05	0	7.43147e-05	0	0	0	2.92877e-05
NM_1_k127_243421_12	3.59974e-05	0.000107117	0	0.000105402	0	0	4.21025e-05	0	1.67537e-05	0.000135686
NM_1_k127_24625_2	5.64227e-06	7.83516e-06	0	0.000161904	6.31963e-05	0	6.15925e-05	0	0.000128674	0.000267971
NM_1_k127_252540_1	4.9025e-05	6.80788e-05	0	5.02418e-05	5.49105e-05	0	0	0	0	0
NM_1_k127_2538_2	5.51532e-06	0	0	0	0	0	3.01033e-05	0	0	4.07465e-05
NM_1_k127_258509_1	0.00450256	0.00472969	0.000250034	0.00371525	0.00309233	0.000241849	0.00475316	3.57252e-05	0.00126094	0.00356744
NM_1_k127_261547_2	0.00219284	0.00204852	0.00208914	0.00193401	0.000818696	0.00131685	0.00145076	1.84006e-05	0.000303081	0.00145874
NM_1_k127_262939_3	5.46974e-05	0.00018356	0	0.000121452	0	0	4.97575e-05	0	0.000118799	0.000158752
NM_1_k127_270753_1	1.52147e-05	2.11279e-05	0	7.79614e-05	8.5206e-05	0	0.000124565	0	4.95679e-05	4.81732e-05
NM_1_k127_273145_1	9.1922e-06	0	0	5.6522e-05	1.02957e-05	0	3.76291e-05	0	0	1.94031e-05
NM_1_k127_278221_1	0.00125698	0.00131804	0.000718121	0.000920126	0.00103436	0.000206094	0.00122513	0	0.000167148	0.000676852
NM_1_k127_280477_1	0.000598272	0.00124619	0	0.00061312	0.000753856	0.000100136	0.000459203	0	0.000121819	0.000276247
NM_1_k127_280477_2	0.000401114	0.000389906	0	0.000616604	0.000449268	0	0.000383133	0	0	0.000592676
NM_1_k127_287192_1	0.000158916	7.78868e-05	0.000100649	6.706e-05	3.14107e-05	7.51019e-05	0.000216846	0	0	0.000128258
NM_1_k127_290673_1	0.00167726	0.00169964	0.000878544	0.00138595	0.00138781	0.000586755	0.00142269	0	0.000270756	0.00133961
NM_1_k127_294006_2	4.53702e-05	1.57509e-05	0.000329736	5.81203e-06	0.000476409	0.000789761	1.54773e-05	8.63742e-05	0.0040833	0.00017358
NM_1_k127_295148_1	8.968e-06	0	0	0.000183811	1.00446e-05	0	4.28299e-05	0	5.84337e-05	8.04518e-05
NM_1_k127_295441_3	3.04293e-05	2.11279e-05	0	0.000311846	0.000204494	0	6.22827e-05	0	0.000297407	0.000337212
NM_1_k127_295441_4	3.44707e-05	0	0	0.000229621	0.000154436	0	2.35182e-05	4.77266e-05	5.61511e-05	0.000163714
NM_1_k127_295919_1	0.000226269	7.85525e-05	3.04528e-05	0.000159421	0.000586064	7.57438e-05	0.000250861	0	4.60727e-05	0.000194031
NM_1_k127_302868_1	1.62814e-05	2.26092e-05	0	5.00564e-05	0	2.18008e-05	8.88659e-05	0	2.65216e-05	1.71835e-05
NM_1_k127_307316_1	1.2394e-05	0.000154898	0	0.000901812	0.000499748	3.31911e-05	0.000355151	0	0.000646053	0.00053631
NM_1_k127_308257_1	4.69389e-05	1.62955e-05	2.52694e-05	0.000216467	0	3.14256e-05	0.000128099	0	0.000152922	4.95398e-05
NM_1_k127_30888_3	0.00110866	0.00125963	0.00137455	0.000941077	0.00199434	0.000899698	0.00120719	1.55051e-05	0.000145936	0.00100463
NM_1_k127_3099_1	0.00451769	0.00427996	0.00927423	0.0035825	0.0074856	0.00834073	0.00337556	0.0160025	0.0143483	0.00670262
NM_1_k127_314442_1	0.000230491	0.000262916	0.000726778	0.00045555	7.37604e-05	0.00141087	0.000112326	0.000205153	0.0042105	0.000451773
NM_1_k127_314442_2	0.000164902	0.000179481	0.000815767	0.000278614	4.49268e-05	0.00143225	9.73036e-05	0.000228317	0.00418173	0.000512712
NM_1_k127_324752_1	6.62501e-06	9.19984e-06	1.42662e-05	2.03683e-05	2.96814e-05	8.8709e-05	1.80801e-05	0	8.63345e-05	0
NM_1_k127_326744_1	1.17975e-05	4.91478e-05	2.54045e-05	0.000108812	1.32138e-05	0	4.82941e-05	0	0.00015374	7.47071e-05
NM_1_k127_326746_2	2.59544e-05	7.20835e-05	0.00011178	5.31972e-05	0	0.000139012	0	7.18707e-05	8.4557e-05	0.00010957
NM_1_k127_32755_10	0.000802228	0.000779812	0.000518252	0.000452176	0.000943463	0.000214837	0.000383133	5.55365e-05	0.000392037	0.000550342
NM_1_k127_335318_1	7.97395e-05	0	5.72367e-05	0	1.48854e-05	0.000249133	3.62691e-05	0	8.65945e-05	0.000140263
NM_1_k127_335318_2	5.6088e-05	5.19245e-05	0.000161039	9.58e-05	4.18809e-05	0.00025034	0	0	0.000548187	0.000118392
NM_1_k127_337542_4	8.44612e-05	0.000309639	0.000771161	2.07738e-05	0.000132441	0.00109475	5.532e-05	0.000523897	0.00169502	2.49596e-05
NM_1_k127_337542_5	4.26992e-05	0.000227295	0.000567012	7.29316e-06	0.000103621	0.000667034	9.71075e-05	0.000285744	0.00129836	7.51087e-06
NM_1_k127_343029_1	0.000694521	0.00096445	0.000439874	0.00121418	0.000777899	0.000109408	0.00089195	0.00011313	0.000133099	0.000517416
NM_1_k127_345032_3	2.16287e-05	4.50522e-05	1.16437e-05	0.000299234	0.000187746	0	0.000118052	0	0.000123312	0.000233978
NM_1_k127_349686_1	0.000265701	0.000346606	0.000520143	0.00035481	0.000505017	0.000258745	0.000329598	1.11478e-05	0.000131156	0.000322913
NM_1_k127_359089_1	1.58714e-05	0	3.41773e-05	3.25307e-05	0	4.25037e-05	4.33141e-05	4.39497e-05	0.000155123	3.35017e-05
NM_1_k127_360247_1	5.93957e-05	1.17829e-05	7.30868e-05	0	0	0.000340847	3.47346e-05	0.0164121	0.00185212	0.000474629
NM_1_k127_36482_1	0.00283346	0.0028748	0.00173365	0.00232517	0.00326731	0.001092	0.00295326	8.6858e-05	0.000510949	0.00238354
NM_1_k127_36546_2	0.0020253	0.00145644	0.000895613	0.00124163	0.000951933	0.000774822	0.00113504	0.000150222	0.000412389	0.00150771
NM_1_k127_36546_3	0.000790876	0.000751436	0.000358539	0.000383923	0.000139866	0.000222944	0.000340792	0	0.000271221	0.000351452
NM_1_k127_36913_1	8.4851e-05	0	0	4.34785e-05	0.000142556	0	0	0	0	0
NM_1_k127_369235_1	0.000139901	0.000156913	8.11086e-05	0.000137859	0.000150669	4.32294e-05	0.00022761	7.45001e-06	5.25903e-05	5.67895e-05
NM_1_k127_3770_1	0.00163788	0.00129969	0.000323908	0.000822138	0.000262073	0.000268546	0.00107186	9.25608e-05	0.000381147	0.00111127
NM_1_k127_38533_7	2.02397e-05	0	0	6.22261e-05	0.000136017	0	2.76177e-05	0	0	0.000128167
NM_1_k127_39780_2	2.37218e-05	0	0	0	0	0	0	0.00574773	0.0004637	0.000300435
NM_1_k127_43219_2	8.14069e-06	3.39138e-05	1.75301e-05	0.000258625	0.000237068	0	0.000111082	0	0.000159129	0.000412405
NM_1_k127_43509_2	0.000150418	0	0	0.000205535	0	0	0	0	0	5.29175e-05
NM_1_k127_46312_3	9.23495e-05	7.12453e-05	2.2096e-05	9.46415e-05	1.14929e-05	0	0.000238026	0	3.34295e-05	7.58074e-05
NM_1_k127_46882_1	0.0130695	0.0136029	0.0101384	0.0119438	0.0146169	0.00716541	0.0131384	0.00528973	0.00347842	0.0103181
NM_1_k127_48758_2	0.00339721	0.00339643	0.00211319	0.00279443	0.00339392	0.00153468	0.00334254	9.33465e-05	0.000854183	0.00244696
NM_1_k127_4898_1	0.000165874	9.21368e-05	9.5251e-05	0.000141659	0.000210559	8.88424e-05	0.000188617	0	9.0067e-05	0.000192572
NM_1_k127_50517_1	2.92849e-05	1.35555e-05	0	0.000170066	0.000109335	0	3.99602e-05	0	0.000222617	0.000216353
NM_1_k127_50540_1	1.63417e-05	0	0	0	0	0	2.22988e-05	0	0	1.72472e-05
NM_1_k127_52496_3	0.00126965	1.25043e-05	0.00155123	0.000322983	0.000564794	0.00270081	1.22871e-05	0.000398956	0.00322697	0.0021478
NM_1_k127_52935_1	9.59186e-05	0.000399593	0	0.000196598	0	0	0	0	0.000104164	0.000236211
NM_1_k127_53116_3	8.14069e-06	2.26092e-05	0	0.000175197	0.00013677	0	3.33247e-05	0	0.000397823	0.000163244
NM_1_k127_54655_1	0.00112997	0.00191783	0.00112007	0.0012683	0.00078348	0.00105672	0.00149293	0	0.000292168	0.000984351
NM_1_k127_54847_1	2.72361e-05	3.78216e-05	0	0	6.10117e-05	0	0	0	0.000266198	2.87453e-05
NM_1_k127_6005_1	3.15161e-05	0	0	0.000258386	7.05993e-05	0	6.45071e-05	0	0.000102676	0.000182943
NM_1_k127_60364_1	0.000628746	0.000582074	0.000142519	0.00106261	0.00175439	0.000413561	0.00072248	0.00210761	0.00186871	0.00190926
NM_1_k127_61263_1	0.00189727	0.00174622	0.000142519	0.0012887	0.000741292	0.00011816	0.00135465	3.05451e-05	0	0.00130389
NM_1_k127_61852_3	0.00431085	0.00486743	0.00266154	0.00382524	0.0052489	0.00182745	0.00533633	0.000182132	0.000964265	0.00324815
NM_1_k127_6422_1	1.88558e-05	0.000157105	0	1.93238e-05	8.44777e-05	0	0.000180105	0	0	1.99006e-05
NM_1_k127_68298_1	0.000501923	0.00042144	0	0.00035887	0.000614475	0	0.000127421	0	7.60565e-05	0.000320305
NM_1_k127_69532_1	0.000349071	0.000484739	0.000300674	0.000386353	0.000406616	0.000411318	0.000228633	0.00115994	0.000727832	0.000781035
NM_1_k127_69532_2	0.00101114	0.00146795	0.000692802	0.00136595	0.00123549	0.000123084	0.00119159	0.00216361	0.0016471	0.00223135
NM_1_k127_69837_1	0.00032635	0.000126893	0.000224883	0.000963215	0.000219317	0.00080405	0.000694692	3.6148e-05	4.25287e-05	0.000123996
NM_1_k127_74398_3	0.0027097	0.00281935	0.00208271	0.00190864	0.0022382	0.00149841	0.00286854	0	0.000833315	0.00213434
NM_1_k127_74631_1	0.000928896	0.000886816	0.000500068	0.00056522	0.000877846	0.000388685	0.00106946	0.00204973	0.000567422	0.00125609
NM_1_k127_8114_2	2.05221e-05	7.12453e-05	0.000375632	0.000357535	0	0.000357229	0.000126014	0.000582487	0.00290837	0.000173274
NM_1_k127_84544_3	3.17755e-05	5.67324e-05	0.00120232	6.51282e-05	2.03372e-05	0.00111839	6.81351e-05	0.000433664	0.000399297	0.000225172
NM_1_k127_84544_4	0.000133033	2.30921e-05	0.00125331	0.000102251	3.72509e-05	0.00160318	0.000136146	0.000590947	0.000686229	0.000251558
NM_1_k127_87641_1	1.05221e-05	3.40935e-05	0	0.000265986	0.000145351	0	0.000100504	0	0.00010284	0.000285031
NM_1_k127_89258_5	8.43874e-05	6.69628e-05	0	0.000111191	0	0	3.28998e-05	0	3.92751e-05	0.00015268
NM_1_k127_89412_1	0.00238316	0.00196672	0.000850424	0.00189802	0.00196763	0.000692916	0.00196972	0	0.000354931	0.00178221
NM_1_k127_91305_1	3.22848e-05	0	0.000857433	0	0	0.000576392	1.46845e-05	0.000298001	0.000175301	0.000113579
NM_1_k127_97442_2	2.22841e-05	1.54725e-05	0	0.00031972	0.000274553	2.98385e-05	0.00012163	1.54268e-05	0	0.000199911
NM_1_k127_98185_3	5.52914e-06	0	1.19064e-05	2.26655e-05	0	0.000133264	2.26341e-05	0	1.80134e-05	5.83551e-06
NM_1_k127_98609_1	2.96922e-06	0	3.19693e-05	1.21716e-05	1.66284e-05	0.000111322	1.62064e-05	8.22209e-06	9.67341e-05	0
NM_1_k127_98691_1	0.00177775	0.00148716	0.00156817	0.00138287	0.00155935	0.000860391	0.0018705	0	0.0003489	0.00133373
NM_1_k127_99454_2	4.93909e-05	4.57246e-05	3.54526e-05	0.00010967	0.00127237	6.61345e-05	0	0.00066105	0.000187729	0.000556029
NM_2_k127_100586_1	3.16291e-05	0	5.10822e-05	0	4.42827e-05	0	0	0	0	8.34541e-06
NM_2_k127_10200_1	1.65874e-05	0	0	0	1.85788e-05	8.88424e-05	0	0	5.40402e-05	1.75065e-05
NM_2_k127_10463_2	4.47188e-05	0	0	0	1.66958e-05	7.98381e-05	0	0	0	0
NM_2_k127_105470_2	1.67131e-05	0	0	3.42558e-05	0	0	0	2.31402e-05	0.000490046	7.05567e-05
NM_2_k127_106059_1	1.61031e-05	0	0	8.25139e-05	1.80363e-05	0	2.19732e-05	0	5.24624e-05	0.000135963
NM_2_k127_107216_1	2.07635e-05	7.56876e-05	0	0.000696883	0.00040117	4.86543e-05	0.000198328	0	0.000321317	0.000501284
NM_2_k127_107710_2	2.8651e-05	0	0.00018509	0	0	0.000153455	0	0.00238013	0	0
NM_2_k127_108393_2	2.33042e-05	0	0	7.96085e-06	0	0	0	0	2.53075e-05	8.19849e-06
NM_2_k127_10848_2	5.54303e-06	7.69736e-05	7.16177e-05	1.13612e-05	6.20848e-06	2.96885e-05	0	7.67464e-06	0	1.75505e-05
NM_2_k127_108880_1	0.000116795	7.20835e-05	0.00016767	0.000199489	0.000218027	0.000243271	0.000318741	0	0	0.000164356
NM_2_k127_109476_1	0.000753312	0.000523045	0.000695216	0.000827151	0.000572543	0.000504343	0.00102792	0	0.000175301	0.000908632
NM_2_k127_10972_2	4.08542e-05	0.000113465	0	0	0	0	0	0	0.000133099	4.3118e-05
NM_2_k127_111528_1	3.12926e-05	0	0	1.60346e-05	0	0	0	0	0	1.65133e-05
NM_2_k127_111648_4	0.000136181	0	0	0	0	0	1.85823e-05	0	0	1.43727e-05
NM_2_k127_113794_1	1.73711e-05	0	0	0	0	0	0	0	0	1.83336e-05
NM_2_k127_114609_5	1.17975e-05	0	0	0	3.96413e-05	6.31874e-05	0	0	0	2.49024e-05
NM_2_k127_116282_1	0.00426518	0.00435304	0.00233496	0.00332482	0.00343352	0.0015523	0.0036242	7.18707e-05	0.000826779	0.00332668
NM_2_k127_117325_1	5.70059e-05	0	0.00022096	5.84207e-06	0.000453331	0.000702245	2.33359e-05	3.94639e-05	0.00332438	0.000174477
NM_2_k127_117325_2	3.69226e-05	0	0.000119263	9.45975e-06	0.000299825	0.000444955	0	2.55607e-05	0.00216522	0.000107163
NM_2_k127_119258_1	1.61031e-05	0	0	0	0	0	0	0.0005128	0	5.09862e-05
NM_2_k127_120721_1	0.000114902	0.000212746	4.94859e-05	0.000659423	0	0	0.000313576	4.24237e-05	0.000424253	0.000476992
NM_2_k127_1219_1	3.34262e-05	0	0	0	0	0	0	0	0.000108899	0
NM_2_k127_126040_3	7.66016e-06	1.06373e-05	3.29906e-05	0	0.000223074	0.000225653	0	1.06059e-05	0.00247065	4.04231e-05
NM_2_k127_13106_1	9.55033e-06	0	0	9.78736e-06	0	0	0	0	0	1.00795e-05
NM_2_k127_13137_1	4.26992e-05	7.90593e-05	0	0.000116691	4.78253e-05	0	0.000174793	0	0	9.01304e-05
NM_2_k127_132573_1	4.9025e-05	0	0	0	0	0	0	0	0	0
NM_2_k127_13403_1	8.42033e-06	0	1.81322e-05	0	0	0	0	1.16584e-05	0	0
NM_2_k127_134486_1	3.50179e-05	0	0.000113111	0	0	0.000281334	0	0.00232724	5.70424e-05	0
NM_2_k127_137614_1	4.02159e-05	7.97799e-06	0	5.29894e-05	0	0	0	0	0	6.06346e-06
NM_2_k127_138524_1	1.83844e-05	2.55296e-05	0	3.76813e-05	0	0	0.00012543	0	5.98945e-05	5.82092e-05
NM_2_k127_138706_2	2.65798e-05	7.38204e-05	0	0.000245156	8.93123e-05	0	3.62691e-05	0	0.000173189	0.000112211
NM_2_k127_139250_1	5.55699e-06	3.0867e-05	0.000490621	0	6.22412e-06	0.000937545	1.51654e-05	0.000292371	0.000506916	1.75947e-05
NM_2_k127_139589_1	3.7392e-05	8.30793e-05	0.000273766	7.664e-06	0.0001759	0.000560761	5.10226e-05	0.0036447	0.00445859	0.000931348
NM_2_k127_139589_2	7.1744e-05	1.86802e-05	0.000347608	4.59528e-06	0.00019587	0.000408278	5.5067e-05	0.0039423	0.00530286	0.00082818
NM_2_k127_139762_4	6.5953e-05	0	0	3.37949e-06	3.69353e-06	0	0	0	0	1.39215e-05
NM_2_k127_139762_5	7.52944e-05	0	0	7.71631e-06	0	0	0	0	0	0
NM_2_k127_139762_6	0.000106748	0	0	0	0	0	0	0	0	1.87772e-05
NM_2_k127_140874_2	2.0178e-05	1.86802e-05	0	4.82505e-05	0	0	9.17784e-06	0	0	0
NM_2_k127_142917_2	1.62215e-05	0	0	4.98724e-05	0	0	0	0	0	0
NM_2_k127_143669_1	2.01473e-05	0	8.67697e-05	9.29129e-05	1.1283e-05	0.000269773	0	0	9.84568e-05	6.3791e-05
NM_2_k127_144092_1	1.64636e-05	0	0	0	0	4.40897e-05	0	0	0	5.21277e-05
NM_2_k127_14432_4	1.5758e-05	0	0	0	0	0	0	0	0	1.66312e-05
NM_2_k127_145857_2	3.22062e-05	4.47233e-05	0.00124834	0	0.000189381	0.000646863	0	0	2.62312e-05	2.54931e-05
NM_2_k127_147924_2	2.53578e-05	0	0	2.59871e-05	0	0	0	0	0	0
NM_2_k127_148032_1	2.15232e-05	0	0	0	0	0	0	0	0	0
NM_2_k127_148083_2	1.3452e-05	0	0	0	1.50669e-05	0.000180123	0	0	4.38253e-05	0
NM_2_k127_149871_2	2.50696e-05	0	0.000323908	0	2.80792e-05	0.000469956	3.42083e-05	0.00315864	0	0
NM_2_k127_149881_1	9.76162e-06	0	0.000210205	0	0	0.000104567	0	0.00220303	0	0
NM_2_k127_150450_2	1.65874e-05	0	0	6.79964e-05	9.28938e-05	0	4.52681e-05	0	0	0.000245092
NM_2_k127_15333_1	2.92202e-05	4.05768e-05	0.000408996	1.49727e-05	0	0.000313008	1.9936e-05	0	0.000142795	3.08393e-05
NM_2_k127_153526_1	0.000173516	0.000292586	0.000160134	0.000635079	0.000471984	0.00029872	0.000304416	3.43203e-05	0.000323027	0.000915651
NM_2_k127_154165_3	0.000101665	0.000296472	2.18924e-05	0.000218795	5.69349e-05	0	0.000180342	0	0.00023185	0.000182407
NM_2_k127_154913_1	0.0019838	0.00170989	0.000810187	0.00173509	0.00143661	0.00032059	0.00161018	2.36783e-05	0.000167148	0.00122736
NM_2_k127_157036_1	2.62634e-05	0	0	0	2.94164e-05	0	0	0	0	0
NM_2_k127_158280_1	0.00026108	3.6255e-05	0.000309213	0.000140469	7.31057e-05	0.000402025	5.34378e-05	0.000135555	0.00063793	0.000737087
NM_2_k127_158756_1	1.26789e-05	0	0	0	1.4201e-05	0	0	0.000105328	8.26131e-05	1.33814e-05
NM_2_k127_158921_1	1.72354e-05	0	0	0	0	0	0	0	0	0
NM_2_k127_159950_1	0.000531597	0.000738204	0.00085855	0.000272395	0.000327478	0.000284724	0.000435229	0	0	0.000112211
NM_2_k127_160274_1	2.04271e-05	5.67324e-05	0	4.18682e-05	0	0	5.57469e-05	0	0.000133099	0
NM_2_k127_160972_1	0.000194658	0	0	4.98724e-05	0	4.34413e-05	4.42696e-05	0	0	1.71204e-05
NM_2_k127_161717_1	4.62824e-05	0	0	1.58104e-05	0	0	0	0	0.000201045	0.000472187
NM_2_k127_163451_2	2.02397e-05	0	0.000130752	0	0	0.000108404	0	0.000532437	0	0
NM_2_k127_1641_1	0.000113865	0.000217413	0	0.000102104	0	0	7.7686e-05	0	4.637e-05	0.000105152
NM_2_k127_164876_1	4.92989e-05	1.71148e-05	0	3.78918e-05	0	0	0.000117722	0	0	0.000104061
NM_2_k127_164965_2	2.39796e-05	0	0	0	0	0	0	0	0	0
NM_2_k127_166639_1	2.08125e-05	0	0.000380948	2.13291e-05	0	0.000362284	0	0.00223325	0	0
NM_2_k127_167240_2	7.76805e-05	0	0	7.96085e-05	0	0.000124817	0	0	0.00010123	1.6397e-05
NM_2_k127_167637_1	3.90465e-05	0	4.20411e-05	1.33385e-05	2.1867e-05	1.74278e-05	0	0	0.000190814	3.43417e-05
NM_2_k127_169443_1	6.82307e-05	3.1583e-05	0	7.76935e-06	0	0	2.06896e-05	0	0	0
NM_2_k127_170483_5	5.21132e-05	0	0.000324191	1.18681e-05	0	0.000356652	0	0.00263762	5.65933e-05	0
NM_2_k127_170710_1	2.75766e-05	0	0	0.000127175	0	0.000221551	1.88146e-05	0	0	0
NM_2_k127_173365_1	0.000183844	0.000191472	0	0.000235508	5.14786e-05	0.000123084	0.000156788	0	0	0.000121269
NM_2_k127_173727_1	3.9631e-05	0	0	1.35382e-05	1.47963e-05	0.000176887	0	0	4.3038e-05	1.39423e-05
NM_2_k127_173881_1	2.88383e-05	2.00232e-05	0	0	0	0	1.96754e-05	0	0	0
NM_2_k127_174336_1	0.00167888	0.00119459	0.00131464	0.000995356	0.000963524	0.000817462	0.00124957	0	9.04068e-05	0.0013033
NM_2_k127_176335_2	1.58714e-05	0.000176319	0	0.000113857	1.77768e-05	0	0	0	0	1.67509e-05
NM_2_k127_176962_2	5.25268e-05	2.91766e-05	0	2.15322e-05	0	0	0	0	0	0
NM_2_k127_178228_1	0.00204434	0.00218533	6.33419e-05	0.00177856	0.000823658	7.87736e-05	0.00132455	0	4.79156e-05	0.00125732
NM_2_k127_178935_2	0.0017649	0.00173601	0.00195304	0.00115556	0.00145513	0.000590802	0.00143827	0	0.000239578	0.0012418
NM_2_k127_179422_1	4.07034e-05	0	0	8.34273e-06	0	2.18008e-05	0	0	2.65216e-05	2.57753e-05
NM_2_k127_181526_2	5.74886e-05	0	0.00117606	0	0.00012878	0.000904485	0	1.98991e-05	0.00339467	7.58427e-05
NM_2_k127_18223_1	3.08549e-05	0	0	1.58104e-05	1.72795e-05	0	0	0.000106801	0.000150783	8.14115e-05
NM_2_k127_18233_3	7.40666e-05	1.46933e-05	2.27849e-05	0	0	5.66716e-05	0	3.66248e-05	0.000741141	2.23345e-05
NM_2_k127_182586_1	7.35376e-05	0	0	2.51209e-05	0	0	0	0	0	0
NM_2_k127_183995_6	3.78502e-05	0	9.31499e-05	1.10827e-05	6.05631e-06	7.24022e-05	1.47565e-05	3.74327e-05	0.000739874	1.14136e-05
NM_2_k127_1839_1	8.24128e-05	2.64099e-05	5.46051e-05	2.59871e-05	7.1005e-05	3.39541e-05	6.9203e-05	0	0	0.000127124
NM_2_k127_185971_1	2.01473e-05	0	0	0	0	0	0	0	0	0
NM_2_k127_190149_1	2.54553e-05	0	0	4.34785e-05	1.90075e-05	0	4.63128e-05	0	2.76436e-05	8.95527e-06
NM_2_k127_19127_28	7.28526e-05	5.18806e-05	0	5.5517e-05	0	0	5.60773e-05	2.58637e-06	2.43432e-05	7.29464e-05
NM_2_k127_19127_29	5.31376e-05	4.8345e-05	2.36743e-05	6.19676e-05	4.10461e-06	8.83259e-05	5.00055e-05	2.28327e-05	4.17869e-05	0.000104429
NM_2_k127_19127_33	6.99349e-05	8.82867e-05	4.10718e-05	0.000127052	1.06814e-05	0.000119182	6.94025e-05	1.76052e-05	8.28512e-05	0.00018788
NM_2_k127_19127_34	0.000122563	1.54725e-05	0	0.000131314	6.23983e-06	4.47577e-05	3.80092e-05	0	5.44496e-05	6.46769e-05
NM_2_k127_195243_1	2.72361e-05	3.78216e-05	0	0.000139561	0.000122023	0	0.000111494	0	0	2.87453e-05
NM_2_k127_196864_10	0.00160446	0.00151864	0.000831159	0.00126423	0.0013139	0.000415487	0.00134251	5.23929e-05	0.000308205	0.00121411
NM_2_k127_197052_1	3.02209e-05	0	0	0	0	0	0	4.18425e-05	4.92284e-05	0
NM_2_k127_198585_1	1.69702e-05	0	0	0	0	0	0	0.000117481	0	5.37316e-05
NM_2_k127_19920_1	0.00313642	0.00330346	0.00317664	0.00271033	0.00366925	0.00270488	0.00367224	1.84006e-05	0.00108243	0.00225824
NM_2_k127_1992_1	1.96625e-05	2.73043e-05	0	2.82106e-05	0	0	0	0	1.28117e-05	0
NM_2_k127_199762_1	0.000132899	0	0	0	2.97708e-05	7.11809e-05	0	0	0.000259784	2.80526e-05
NM_2_k127_20182_1	1.64636e-05	2.28623e-05	0	8.43612e-05	1.84401e-05	0	2.24652e-05	0	0	0.000208511
NM_2_k127_202252_1	2.09112e-05	1.45192e-05	0	0	0	0	0	0	3.40632e-05	0
NM_2_k127_202881_1	3.44707e-05	0	0	3.53263e-05	0	0	0	0	0	0
NM_2_k127_203743_1	5.31597e-05	0	0	0	0	7.11809e-05	0	0	0.000173189	0
NM_2_k127_20414_1	4.82214e-05	1.67407e-05	2.59598e-05	0	0	6.45685e-05	0	0	0	0
NM_2_k127_20556_1	1.83335e-05	0	0	2.50513e-05	0	0	8.33887e-06	0	1.99095e-05	0
NM_2_k127_20594_1	0.00012342	0.000310639	4.98319e-05	0.000324112	0	0.000185917	0.000126308	4.27204e-05	0.000226175	0.000382634
NM_2_k127_206034_1	4.37476e-05	8.67861e-06	0.000201869	6.40476e-06	2.79997e-05	0.000569044	3.41114e-05	0.000380732	0.00344097	0.000230858
NM_2_k127_206670_1	4.60676e-05	0	0	5.24566e-06	0	0	0	0	0	5.94248e-05
NM_2_k127_206777_1	1.21216e-05	0	0	1.24224e-05	0	0	0	0	3.94909e-05	2.55865e-05
NM_2_k127_208750_2	4.0356e-05	0	0	1.37859e-05	3.01338e-05	7.2049e-05	5.5067e-05	0	0	0.000113579
NM_2_k127_208826_1	3.975e-05	0	0	0	0	5.32254e-05	0	1.3759e-05	9.71263e-05	3.14645e-05
NM_2_k127_208986_5	4.47945e-05	0	8.44023e-05	5.73827e-06	2.5086e-05	0.00023992	0	0	3.6484e-05	1.18191e-05
NM_2_k127_209273_2	4.24884e-05	2.26929e-05	0	2.00967e-05	0	0	3.5678e-05	9.05039e-06	4.25917e-05	4.82921e-05
NM_2_k127_209777_1	2.09112e-05	0	0	0	1.17108e-05	0	0	0	0	0
NM_2_k127_209938_1	8.75447e-06	0	0	3.5887e-05	1.96109e-05	0	0	0	0	0
NM_2_k127_211290_1	1.16418e-05	0	0	0	0	0	7.94283e-06	0	0	0
NM_2_k127_212023_2	7.2332e-05	0	0	0	0	0	0	0	0	0
NM_2_k127_213354_1	1.52147e-05	0	0	1.55923e-05	0	0	2.07609e-05	0	0	0
NM_2_k127_215267_2	4.17827e-05	5.80217e-05	0	2.56918e-05	0	0	2.28055e-05	3.47103e-05	2.72248e-05	4.40979e-05
NM_2_k127_215895_1	0.000653317	0	0.00458753	0.000106737	0.000593882	0.00674478	0	3.93284e-05	0.000863715	0.000439692
NM_2_k127_216016_1	1.15504e-05	0	0	0	0	0	0	0	0	0
NM_2_k127_218561_1	0.000145074	6.94682e-06	1.07724e-05	5.12671e-05	0	0	0	6.92632e-06	9.7787e-05	5.80773e-05
NM_2_k127_218561_2	0.000139721	0	0	6.78264e-05	8.23658e-06	5.90802e-05	0	0	0.000119789	3.88062e-05
NM_2_k127_219643_2	4.53702e-05	7.87544e-06	0	5.81203e-06	0	0	0	0	0	5.98553e-06
NM_2_k127_219823_1	2.82837e-05	0	0	1.44928e-05	0	3.78719e-05	0	0	0	2.98509e-05
NM_2_k127_22152_2	3.5872e-05	0	0	0	0	0	0	0	0	0
NM_2_k127_221781_1	7.91042e-05	2.44107e-05	0.000473172	1.8015e-05	0.000137823	0.000188303	0	0.00233651	0	4.63819e-05
NM_2_k127_222768_1	4.1625e-05	0	0	2.84387e-05	0	0	0	0	0	0
NM_2_k127_225420_2	1.31317e-05	0	0	0	0	0	0	0	0	4.1578e-05
NM_2_k127_226815_1	5.58513e-05	0	0	0	0	0	0	0	0	1.47365e-05
NM_2_k127_228452_1	0.000712749	0	0	3.47828e-05	0	0.000181785	0	0	0	0.000286569
NM_2_k127_228722_4	0.000100011	0.000138881	5.06735e-05	0.000422031	0.00035582	3.15094e-05	0.000256882	0	0.000249161	0.000453256
NM_2_k127_22881_1	3.8704e-05	0	2.08362e-05	0	0.000119214	0	1.32032e-05	0	0	4.08486e-05
NM_2_k127_229355_1	1.71018e-05	0	0	0	0	0	0	0	0	1.80494e-05
NM_2_k127_230590_3	1.59864e-05	3.69994e-05	1.1475e-05	0.000278514	0.00016115	0	0.000138155	0	0.000104164	0.000348693
NM_2_k127_231720_3	0.000106905	6.7479e-05	4.18559e-05	0.000288835	5.44267e-05	7.80795e-05	0.000225443	1.3456e-05	9.49869e-05	0.000441057
NM_2_k127_231754_1	0.00243633	0.00298363	0.00016524	0.00173006	0.00103136	0	0.00183238	0	0.000687485	0.00176146
NM_2_k127_232507_1	3.00153e-05	0	0	0	0	0	0	0	0	0
NM_2_k127_232723_1	0.00169477	0.00166365	0.000173037	0.00133257	0.00286371	0.000156504	0.00163475	6.06855e-05	0.00126136	0.00145716
NM_2_k127_232723_2	0.00162922	0.00178769	0.000241558	0.00125361	0.00276414	0.000171662	0.00143592	8.87508e-05	0.00160105	0.00135305
NM_2_k127_234401_2	3.44707e-05	0	0	1.76631e-05	5.79135e-05	0	0	0	0	1.81904e-05
NM_2_k127_239271_6	4.98873e-05	0	1.19363e-05	3.40836e-05	0	0	0	0	0.000126411	4.09512e-05
NM_2_k127_244264_1	4.18223e-05	1.45192e-05	0.000540358	0	1.17108e-05	0.000420001	1.4267e-05	0.000115811	3.40632e-05	5.51746e-05
NM_2_k127_24449_1	2.79257e-05	0	0	0	0	3.73925e-05	0	0.000579969	9.0979e-05	2.9473e-05
NM_2_k127_244874_1	3.45788e-05	0.000163261	0.000878646	0.000148835	8.5206e-05	0.000611174	6.60574e-05	0	0.000180247	4.37938e-05
NM_2_k127_245730_1	0.000181326	0.000125899	0	0.000185826	0	0	0	0	0	0
NM_2_k127_24695_3	1.4514e-05	0	0	0	1.62564e-05	0	5.94144e-05	0	0	6.12729e-05
NM_2_k127_2469_3	4.13649e-05	2.3934e-05	0	3.88589e-05	0	9.23128e-06	4.70364e-05	0	7.86116e-05	7.27616e-05
NM_2_k127_247488_1	6.726e-06	0	0	2.75717e-05	7.53346e-06	1.80123e-05	1.83557e-05	0	2.19126e-05	8.51843e-05
NM_2_k127_248963_1	1.49063e-05	0	3.20989e-05	0	0	0	0	0	0.000339942	1.57322e-05
NM_2_k127_251293_1	1.69702e-05	0	0	0	0	0	0	0	0	0
NM_2_k127_251336_1	0.00150827	0.00121917	0.000727139	0.00124579	0.000806849	0.000422001	0.00144373	3.11684e-05	0.000220021	0.00125922
NM_2_k127_251459_2	4.69389e-05	0	0	2.40519e-05	0	0	0	0	0	0
NM_2_k127_252560_1	0.000160962	0.000249817	0	0.000339617	1.0605e-05	2.53563e-05	9.04391e-05	7.86568e-05	0.00126473	0.000479664
NM_2_k127_252930_1	3.34262e-05	0	0.000143959	0	0	0.000358062	0	0	0.000217798	7.05567e-05
NM_2_k127_253759_2	2.09442e-05	3.87791e-05	4.5101e-05	0.000214641	7.81954e-05	0	8.57373e-05	0	0.000295682	0.000184206
NM_2_k127_254212_1	5.69323e-05	0	0	1.45863e-05	0	0	0	0	0	0
NM_2_k127_257939_1	6.35771e-06	0	4.10718e-05	1.95465e-05	0	3.4052e-05	0	0	2.07128e-05	6.71e-06
NM_2_k127_25941_1	0.000102017	1.77084e-05	0	0	0	0	0	0	0	0
NM_2_k127_26167_1	7.32324e-05	0	0	0	6.1518e-05	0	0	0	0	0
NM_2_k127_261791_1	1.4514e-05	0	0	0	0	0	0	0	0	0
NM_2_k127_261852_1	1.29772e-05	0	0	0	0	0	0	0	0	0
NM_2_k127_263013_1	0.00133492	0.00140494	0.00054466	0.00131045	0.000991537	0.000413938	0.00143806	5.83663e-05	0.000274676	0.00123092
NM_2_k127_263430_1	3.54683e-05	0	0.000336058	1.45394e-05	0	0.000246959	0	0.00295629	4.62209e-05	0
NM_2_k127_263568_1	0.000208453	8.44285e-05	0.00016833	5.34066e-05	7.7826e-05	0.0001163	0.000130369	0	0	0.000110002
NM_2_k127_267532_2	2.05221e-05	5.69962e-05	0.000397728	0.000389082	1.14929e-05	0.000274792	8.40093e-05	0.000625108	0.00304208	0.000151615
NM_2_k127_26808_1	0.00123426	0.000809748	0.000523199	0.000707148	0.000805516	0.000260265	0.000981342	4.03679e-05	0.000253298	0.000953914
NM_2_k127_269831_2	5.0522e-05	0	0	0	0	0	0	0	0	7.10953e-05
NM_2_k127_27427_1	4.69389e-05	0	0	0	0	0	0	0	0	0
NM_2_k127_28526_1	2.33453e-05	0	0.000201085	1.19623e-05	0	9.37781e-05	0	0.00237573	0	0
NM_2_k127_28672_4	1.03574e-05	0	0	0	2.32016e-05	0	0	1.43404e-05	0	3.27939e-05
NM_2_k127_28894_1	2.27436e-05	0	0	5.82701e-06	0	0	0	0	0	0
NM_2_k127_29431_1	1.88558e-05	0	0	0	0	0	0	0	0	7.96024e-05
NM_2_k127_2982_1	4.53314e-05	0	0.000260309	0	0	0.000242795	0	0.00200844	0	0
NM_2_k127_30872_1	1.1925e-05	1.65597e-05	2.56792e-05	0	0.000186993	6.38705e-05	0	8.25542e-05	0.000699309	0.000100686
NM_2_k127_31635_2	1.46587e-05	1.01779e-05	0	7.51123e-06	0	0	0	0	0	0
NM_2_k127_31767_1	0.00049263	0.000475891	0.00189103	0.000482906	0.00134344	0.000803032	0.000263039	0	0.00020934	0.000452111
NM_2_k127_32863_1	2.00557e-05	2.78504e-05	0	0	4.49268e-05	0	0	0	0	0
NM_2_k127_32984_1	4.51767e-05	5.2279e-06	0	0	8.43336e-06	0	1.54113e-05	6.25496e-05	0	7.94665e-06
NM_2_k127_3694_1	9.66187e-05	0	0	0	0	0	0	0	0	0
NM_2_k127_37091_1	2.41107e-05	0	0.000233638	1.23545e-05	0	0.000161421	0	0.0019195	0	0
NM_2_k127_37096_1	2.47879e-05	0	0.000231305	8.46772e-06	0.000259128	0.00126126	0	0	0.00374173	1.7441e-05
NM_2_k127_37096_2	2.40668e-05	0	0.000224576	0	0.000431297	0.000902316	0	1.11073e-05	0.00232609	6.77344e-05
NM_2_k127_37586_1	0.0016368	0.00128471	0.000357575	0.0016045	0.000983076	0.000127054	0.00148898	0	7.72833e-05	0.000951377
NM_2_k127_38276_4	1.17975e-05	0	0.000101618	0	0.00031713	0.00060028	0	0	0.00111461	2.49024e-05
NM_2_k127_39107_3	0.00784278	0.00863155	0.00541573	0.0066809	0.00744381	0.00360389	0.00720222	0.00732318	0.00310853	0.00725287
NM_2_k127_39381_4	1.71018e-05	5.93711e-05	0.000460334	0	4.78871e-05	0.00066408	0	0.000165748	2.78579e-05	9.02469e-06
NM_2_k127_39606_1	1.77913e-05	1.2353e-05	0	0.000191446	6.97452e-05	0	6.06922e-05	0	0.000173887	0.00013144
NM_2_k127_40719_1	7.02588e-05	0	0.000121036	0	1.57387e-05	7.52614e-05	0	0	0	0
NM_2_k127_41449_1	0.00110306	0.00143231	0.00234447	0.0037143	0.000385087	0.00429674	0.003284	0.000555365	0.00392037	0.0012549
NM_2_k127_41519_2	2.53578e-05	0	0	5.19743e-05	5.6804e-05	0	3.46015e-05	0	0	2.67629e-05
NM_2_k127_4445_2	1.32899e-05	1.84551e-05	0	0	0	0	0	0	0	0
NM_2_k127_45333_1	3.22062e-05	0	0	0	0	0	4.39464e-05	0.000535096	0.000314774	5.09862e-05
NM_2_k127_45425_1	3.02209e-05	0	0	0	0	0	0	0	0	0
NM_2_k127_46214_1	1.46101e-05	2.02884e-05	0.000125845	0	1.63641e-05	0.00019563	0	0.00182057	9.51966e-05	4.6259e-05
NM_2_k127_47734_1	1.64636e-05	0	0	3.37445e-05	0	0	0	0	0	0
NM_2_k127_4896_2	1.47567e-05	0	0	0	8.26413e-06	0.000118556	1.0068e-05	0.000153236	0	0.000109021
NM_2_k127_50237_1	3.06407e-05	0	0	9.42033e-05	0	0	4.18102e-05	0	0	0
NM_2_k127_52558_1	3.922e-05	0	0	1.00484e-05	0	0	0	0	0	0
NM_2_k127_52813_1	7.96436e-06	0	0.000171503	1.6324e-05	0	0.000319929	0	0.00220542	2.59471e-05	0
NM_2_k127_53409_1	1.94658e-05	0	0.00027945	1.99489e-05	0	0.000295401	0	0.00182372	2.11392e-05	0
NM_2_k127_55690_1	5.17061e-05	0	0	5.29894e-05	0	0	0	0	0	3.63808e-05
NM_2_k127_57582_2	0.000877135	0.00125495	5.72367e-05	0.000626509	0.000506103	0	0.00076165	0	0	0.000617158
NM_2_k127_57647_1	2.21721e-05	0	0.000119363	1.13612e-05	3.72509e-05	8.90656e-05	0	0	0.000288938	5.85018e-05
NM_2_k127_59722_1	7.52089e-05	1.16043e-05	0	0.000102767	0	0	2.28055e-05	0	0	8.81958e-06
NM_2_k127_59853_1	2.45125e-05	0	2.63925e-05	1.25604e-05	0	3.28223e-05	0	0	0.000279508	0
NM_2_k127_59899_1	7.07092e-05	7.85525e-05	6.09057e-05	0.000144928	7.91979e-05	0.000227231	0.00019297	0	0.000138218	1.49254e-05
NM_2_k127_6054_2	0.000112557	3.12607e-05	7.27139e-05	2.88378e-05	6.30351e-05	0.000135643	3.07177e-05	0.000132466	0.00174183	0.000106915
NM_2_k127_61574_10	0.00722198	0.00749654	0.00478268	0.00596803	0.00733675	0.00336381	0.00761573	0.00016479	0.00162027	0.00540146
NM_2_k127_61574_12	0.00757165	0.00702221	0.00447694	0.00592667	0.00736208	0.00345242	0.00749486	0.00022626	0.00162677	0.00527955
NM_2_k127_61574_13	0.00665849	0.0066284	0.00222848	0.00523702	0.00615497	0.00150386	0.00694018	3.33219e-05	0.0014636	0.00476681
NM_2_k127_61574_9	0.00766429	0.00817475	0.00507064	0.00653078	0.00804667	0.0031989	0.00844609	0.000126612	0.00176891	0.00587521
NM_2_k127_61878_1	1.12557e-05	0	0.000169666	0	0	0.00030143	0	0.00127791	3.66701e-05	0
NM_2_k127_61980_25	9.95245e-05	1.38205e-05	0	2.03989e-05	0	0	0	4.59324e-06	3.24241e-05	3.50131e-05
NM_2_k127_61980_93	0.000113718	0	0	2.3308e-05	0	0	0	0	3.70482e-05	3.60057e-05
NM_2_k127_62111_1	7.43638e-05	5.16328e-05	0.000747292	1.27016e-05	0.000624684	0.000398293	0.000101472	0	4.03783e-05	1.30807e-05
NM_2_k127_62154_1	9.59186e-06	0	0	0	1.07434e-05	0	2.61768e-05	0	0	0
NM_2_k127_63206_1	3.32582e-05	1.53947e-05	0	1.13612e-05	2.48339e-05	0	0	0	0	0
NM_2_k127_64896_1	0.000906088	0.000547062	0.000763496	0.000767084	0.00097074	0.000211001	0.00102136	0.000872716	0.000128345	0.000831561
NM_2_k127_64896_2	0.00226575	0.00298075	0.00132676	0.0021183	0.00231515	0.00133063	0.00260353	8.25542e-05	0.000388505	0.00201373
NM_2_k127_65253_5	4.02741e-05	0.000167781	0	0.000142165	0	0	3.66369e-05	0	4.37364e-05	0.000113349
NM_2_k127_66478_1	0.000194658	0.000600696	0	0.000598468	0.000121126	0	0.000501722	0	0	0.000205444
NM_2_k127_6671_1	2.10107e-05	0	0	0	0	0	0	0	0	0
NM_2_k127_69781_1	0.000139901	0.000104609	0	0.000110287	1.20535e-05	5.76392e-05	2.93691e-05	0	0	2.27158e-05
NM_2_k127_69785_2	5.8056e-05	0	0	0	0	0	0	0	0	4.08486e-05
NM_2_k127_70152_1	2.08782e-05	7.73135e-05	1.49863e-05	0.000106982	0	0	5.69779e-05	0	0.000204057	8.07952e-05
NM_2_k127_70424_1	6.55285e-05	3.03322e-05	0.000188144	2.2385e-05	3.66976e-05	0.00011699	1.49026e-05	0.000771187	0	0
NM_2_k127_71739_1	7.4784e-06	0	0	0	0	0	0	0	0	0
NM_2_k127_72355_1	3.59304e-05	0	0.00167124	7.36443e-06	8.04878e-05	0.00217461	0	9.94953e-06	7.02346e-05	1.51685e-05
NM_2_k127_73383_2	3.00835e-05	1.39252e-05	0	3.08302e-05	1.12317e-05	0	1.36833e-05	0	0	0
NM_2_k127_7491_2	1.35345e-05	5.63843e-05	0	0.000249668	0.000272868	0	0.000129278	1.87393e-05	8.81883e-05	0.000342827
NM_2_k127_75076_1	9.76162e-06	0	0	0	2.1867e-05	0	0	0	0	2.0605e-05
NM_2_k127_76436_1	0.000116881	1.35256e-05	1.04871e-05	3.49363e-05	0	0	0	6.74284e-06	6.34644e-05	2.05596e-05
NM_2_k127_78860_2	1.71018e-05	0	1.22756e-05	0	6.38495e-06	0	0	2.36783e-05	3.71439e-05	0.000144395
NM_2_k127_79815_1	0.000120334	0	0	0	2.24634e-05	0	2.73667e-05	0	0	6.3501e-05
NM_2_k127_79960_1	6.19699e-06	0	0	0	6.94094e-06	0	0	0	0	0
NM_2_k127_82045_1	2.53578e-05	0	0	0	2.8402e-05	0	0	0	4.13066e-05	0
NM_2_k127_82319_4	4.84379e-05	0.00023848	0	0.000126357	0	0	9.61383e-05	0	0.000100422	0.000171955
NM_2_k127_83224_20	6.07988e-05	9.64897e-05	0	0.000106813	0	0	4.74068e-05	0	8.48899e-05	8.25013e-05
NM_2_k127_83224_21	2.47879e-05	0.00018932	0	0.000107963	0	0	0	0	2.01892e-05	0.000130807
NM_2_k127_83224_22	1.04556e-05	5.80767e-05	0	8.57206e-05	0	0	4.28009e-05	0	0.000136253	0.000154489
NM_2_k127_8925_1	3.8704e-05	0	0	0	2.89003e-05	0	0	0	8.40625e-05	1.36162e-05
NM_2_k127_90395_1	0.000619699	0	0.00352295	0.00016512	0.000333165	0.00663822	0	6.86406e-05	0.00125173	0.000562471
NM_2_k127_90602_24	6.68523e-05	9.99759e-05	0	7.90518e-05	0	0	3.50855e-05	0	3.35074e-05	0.000146541
NM_2_k127_92555_1	6.6628e-05	0	0	0	8.29186e-06	0	0	0	0	5.46932e-05
NM_2_k127_92555_7	1.8696e-05	0	0	1.5328e-05	0	0	0	0	6.09097e-06	2.56515e-05
NM_2_k127_92670_1	0.00389171	0.00399786	0.00240964	0.00341854	0.00371241	0.00149834	0.00436812	0.000142184	0.00109598	0.00309453
NM_2_k127_92979_1	3.67688e-05	0	0	1.25604e-05	0	0	0	0	0	0
NM_2_k127_93385_2	1.87755e-05	0	0.000202155	1.92415e-05	0	0.000201124	0	0.00161174	0	0
NM_2_k127_93951_1	1.68407e-05	0	0	0	0	0	0	2.33168e-05	0.000274326	0.000124417
NM_2_k127_97920_1	2.6904e-05	0.000112081	5.79347e-05	0.000110287	3.01338e-05	0.000504343	7.34227e-05	0	0	0
NM_2_k127_98976_1	2.88383e-05	0	0	0	0	7.7229e-05	0	0	9.39522e-05	4.56543e-05
NM_2_k127_99781_1	7.4784e-05	0	0	0	0	0	0	0	0	0
NM_3_k127_103789_3	0.000345368	0	0	4.33396e-05	0	5.66264e-05	0	3.90352e-05	6.88883e-05	0.000119022
NM_3_k127_10382_3	0.00448357	0.00489243	0.00241628	0.003786	0.004681	0.00142607	0.0048853	7.24128e-05	0.00131665	0.00339721
NM_3_k127_10382_6	0.00109746	0.00150845	0.00130221	0.00106732	0.00194417	0.000959678	0.00152809	0	0.000255388	0.000791882
NM_3_k127_105811_1	2.47185e-05	6.00696e-05	6.65356e-05	0.000120327	0.000110744	1.65491e-05	9.27553e-05	0	0.000140928	0.000228272
NM_3_k127_106760_1	5.40717e-06	0	0	0	1.21126e-05	0	0	1.49731e-05	7.04642e-05	5.70679e-06
NM_3_k127_107403_1	2.00557e-05	0	0	0	2.24634e-05	0	0	0	0	4.2334e-05
NM_3_k127_111725_5	1.04556e-05	4.35576e-05	0	2.14301e-05	0	0	0	0	0	4.41397e-05
NM_3_k127_111725_6	6.19699e-06	4.30274e-05	0	1.90524e-05	0	0	8.45599e-06	0	0	7.84844e-05
NM_3_k127_111725_7	8.68554e-06	7.23673e-05	0	3.56044e-05	0	0	0	0	2.82966e-05	3.66672e-05
NM_3_k127_111948_1	3.69535e-06	0	0	4.16578e-05	8.27797e-06	1.97924e-05	1.51273e-05	0	7.22346e-05	1.17004e-05
NM_3_k127_117169_1	4.92989e-05	0.000102689	0.000185779	0.000101045	0.000248478	0.00023104	0.000151357	0.000153578	0.0036539	0.000182107
NM_3_k127_118016_1	7.50383e-05	2.08405e-05	0	0.000107661	6.72374e-05	4.01906e-05	0.000163828	0	0	0.000285107
NM_3_k127_121779_1	1.10861e-05	0	0	0	0	0	0	1.53493e-05	0.000433408	2.34007e-05
NM_3_k127_127415_3	5.41381e-05	7.51791e-05	0	8.32226e-05	0	0	1.84683e-05	0	6.61412e-05	0.000107134
NM_3_k127_128075_3	0.000106748	0	0	0	0	0	0	7.38993e-05	0	5.63315e-05
NM_3_k127_128654_1	3.69742e-05	0	0.000371559	0	2.76086e-05	0.000198034	0	0.00155285	0.000200764	0.000156092
NM_3_k127_128810_1	0.000143878	8.32486e-05	0.000464737	0.000221173	0.000993761	0.000738502	0.000294489	3.32011e-05	0.000429678	0.000670672
NM_3_k127_13033_1	0.000270563	0.000317915	0.000134452	0.000106645	0.0002098	0.000390152	0.000141997	0	6.78051e-05	0.00015376
NM_3_k127_131566_1	2.0618e-05	0	0	1.05649e-05	5.7733e-05	0	1.4067e-05	0	0.000201514	5.44012e-05
NM_3_k127_131926_1	2.24099e-05	3.8035e-05	0	0.000229661	0.000186857	2.66728e-05	8.83393e-05	0	0.000146018	0.000299587
NM_3_k127_133268_3	2.81394e-05	7.81517e-06	0	0	3.15175e-05	1.50715e-05	0	4.67526e-05	0.000733402	4.1578e-05
NM_3_k127_135561_2	1.15504e-05	0	0	0	2.58741e-05	0	1.57609e-05	0	7.52601e-05	2.43808e-05
NM_3_k127_135839_2	5.43604e-05	5.66159e-05	0	4.17822e-05	1.52216e-05	2.42629e-05	2.47255e-05	3.13604e-05	4.42752e-05	0.000114745
NM_3_k127_135920_2	2.41107e-05	4.18517e-05	0	0.000240913	8.10155e-05	3.22843e-05	6.57996e-05	0	0.000137463	0.000165403
NM_3_k127_13750_1	0.0013727	0.00106657	0.0003519	0.00133978	0.00113482	0.000262579	0.00113724	0.000339389	0.000479156	0.00129354
NM_3_k127_138467_1	9.14457e-05	0	0.000246147	1.17144e-05	0.000204848	0.000551007	0	3.16529e-05	0.000558602	6.03205e-05
NM_3_k127_139840_1	8.88373e-05	2.05607e-05	0	9.10422e-05	0	3.96511e-05	2.02036e-05	0	0	3.12533e-05
NM_3_k127_144683_1	0.00124843	0.00121117	0.00044192	0.00126189	0.00124506	0.000503785	0.00135348	0	5.57158e-05	0.00106491
NM_3_k127_147606_2	0.000112176	0.00011683	4.02597e-05	0.00010538	8.37618e-05	5.0068e-05	0.000102045	0	3.04548e-05	0.000138124
NM_3_k127_154300_1	6.527e-06	1.81275e-05	0	0.000408029	0.00012428	1.74793e-05	6.23441e-05	0	0.000361494	0.000192883
NM_3_k127_154374_1	3.47695e-06	0	1.49744e-05	1.60346e-05	1.94718e-05	2.79339e-05	0	0	0	2.56873e-05
NM_3_k127_154663_1	1.31317e-05	0	0	0	0.000411829	0	0	0	0.00149736	4.1578e-05
NM_3_k127_160405_2	5.42046e-06	3.01086e-05	1.16723e-05	0.000205535	0.000157851	0	5.17747e-05	0	1.76593e-05	0.000245995
NM_3_k127_16054_1	7.69579e-05	0	0	2.62893e-05	2.87323e-05	0	0	0	0	5.41481e-05
NM_3_k127_162131_1	1.5758e-05	0	0	1.61491e-05	3.52996e-05	0	0	0	0	1.66312e-05
NM_3_k127_162552_2	1.68407e-05	0	3.62645e-05	0	0	0	0	0	0	1.77738e-05
NM_3_k127_164733_7	7.43429e-06	0	0	1.52376e-05	8.32679e-06	4.97727e-05	3.0433e-05	2.31597e-05	2.42202e-05	5.49236e-05
NM_3_k127_165679_1	0.00232319	0.00254462	0.00184209	0.00278227	0.00300047	0.00112132	0.00290589	4.36358e-05	0.000982759	0.00245192
NM_3_k127_166813_1	1.54275e-05	0	0	1.58104e-05	0	4.13148e-05	0	0	0	3.25646e-05
NM_3_k127_170099_3	0.00425148	0.00436587	0.0020195	0.00387187	0.00341635	0.00165042	0.0042169	7.41985e-05	0.0010039	0.00369523
NM_3_k127_171978_1	0.0031619	0.00311809	0.00197356	0.00262316	0.00263228	0.00110447	0.00290314	9.06381e-05	0.000917079	0.0026531
NM_3_k127_172196_5	6.11269e-05	7.71674e-06	0.000107697	0	6.84653e-05	0.000133935	0	0	0.00030777	8.79737e-05
NM_3_k127_174319_1	4.43443e-05	0	1.19363e-05	0	1.2417e-05	1.48443e-05	0	0	9.02933e-05	8.19025e-05
NM_3_k127_174319_6	9.32166e-05	0	0	0	0	0	0	0	0.00020246	0
NM_3_k127_17534_2	2.03196e-05	2.41859e-05	0	0.000172541	9.10359e-05	0	7.52583e-05	0	0.000104027	0.000281855
NM_3_k127_175572_1	6.94843e-06	3.85959e-05	0	0.000206506	9.33911e-05	9.30397e-06	9.95543e-05	0	0.000158461	0.000326338
NM_3_k127_175572_2	6.07748e-06	4.21976e-05	0	0.000137023	6.80709e-05	0	7.46363e-05	0	5.93995e-05	0.000192427
NM_3_k127_176681_1	1.85389e-05	0	3.99214e-05	0	0	0	0	0	0	5.86984e-05
NM_3_k127_18282_2	1.09758e-05	0	0	0.00012373	2.45868e-05	0	2.99535e-05	3.03931e-05	3.57579e-05	6.95036e-05
NM_3_k127_18304_3	1.08409e-05	5.269e-05	2.33447e-05	0.000372184	0.00020642	2.9032e-05	0.000133135	0	0.000300208	0.000326086
NM_3_k127_184119_1	7.3189e-05	4.35576e-05	0	3.21452e-05	3.51323e-05	0	2.85339e-05	0	3.40632e-05	0.000132419
NM_3_k127_186847_1	1.22563e-05	0	0	1.88407e-05	6.86382e-06	1.64112e-05	2.50861e-05	1.69695e-05	0	4.52739e-05
NM_3_k127_188044_2	1.37027e-05	7.6113e-05	0.000118028	4.21282e-05	0	0.000146783	3.73954e-05	0	0.000267851	0
NM_3_k127_189099_1	3.6166e-05	0	3.89397e-05	0	0	0	0	0	0	0
NM_3_k127_190061_2	7.37835e-06	1.0246e-05	6.35538e-05	7.56147e-06	0.000206603	0.00025687	0	0	0.0020913	7.78719e-05
NM_3_k127_191352_2	1.71906e-05	0	4.93573e-05	0	0	0.000153455	0	2.38013e-05	0.000746737	4.2334e-05
NM_3_k127_19153_1	1.37883e-05	0	0	4.23915e-05	0	0	0	0	0	1.45523e-05
NM_3_k127_192113_10	8.85995e-06	1.23034e-05	0	2.72395e-05	0	2.3727e-05	4.23139e-05	0	2.88648e-05	3.74035e-05
NM_3_k127_192686_1	0.000122563	0.000127648	0	0.000219808	0	0	8.36203e-05	2.12118e-05	0.000199648	0.000323385
NM_3_k127_193049_5	6.93751e-05	0	0.00017927	0	1.55407e-05	0.000148629	0	0.000403425	0	0.000102507
NM_3_k127_194667_3	1.7649e-05	0	0	0	0	0	0	0	0	1.8627e-05
NM_3_k127_195840_2	1.65874e-05	0	0	0	0	4.44212e-05	0	0	0.00010808	3.50131e-05
NM_3_k127_195840_3	1.33705e-05	0	0.000201542	0	2.99512e-05	0.000214837	0	1.85122e-05	0.000479156	9.87793e-05
NM_3_k127_198054_11	1.77913e-05	0	0	5.46987e-05	1.99272e-05	0	0	0	0	0.000187772
NM_3_k127_200655_1	2.67409e-05	0	0	2.74046e-05	0	0	0	0	0	2.82227e-05
NM_3_k127_20502_1	9.23066e-06	3.84546e-05	1.98772e-05	0.000321631	0.000206776	0	3.77866e-05	0	0.000150363	0.00032149
NM_3_k127_20630_5	2.8651e-05	3.31553e-06	0.000102828	2.44684e-06	4.54616e-05	0.000172637	0	9.91723e-06	7.77851e-06	0.000456098
NM_3_k127_208879_1	9.8218e-05	0.000115408	3.25387e-05	6.96847e-05	0.000177707	0	0.000144331	0	4.92284e-05	0.000151504
NM_3_k127_209987_1	0.00244463	0.00209756	0.00154075	0.0012221	0.00207028	0.00111773	0.00211537	8.25542e-05	0.000388505	0.00153127
NM_3_k127_210623_1	6.66504e-06	5.55326e-05	0	0.000232235	0.000156769	5.3547e-05	8.18519e-05	0	0.00021714	0.000218065
NM_3_k127_211341_1	1.64636e-05	0	0	0	0	0	0	0	0.000268184	5.21277e-05
NM_3_k127_2127_1	0.00124345	0.00111402	0.000691003	0.00100712	0.000920999	5.37093e-05	0.00109467	2.77682e-05	0.000392037	0.000783179
NM_3_k127_214362_2	3.6166e-05	0	0.000136289	1.85318e-05	2.02539e-05	7.26396e-05	0	1.25185e-05	8.8369e-05	4.77125e-05
NM_3_k127_215971_1	8.26265e-06	0	0.000213512	0	8.32913e-05	0.000663822	0	0	0.00333794	5.23229e-05
NM_3_k127_215971_2	1.61819e-05	7.49034e-06	0.000348458	5.52782e-06	0.000447071	0.000664472	0	3.73411e-05	0.00395392	0.000148014
NM_3_k127_216324_47	1.62215e-05	0	0	1.66241e-05	0	0	0	0	0	0
NM_3_k127_217890_1	0.00091288	0.000915543	0.000928287	0.00116942	0.0014769	0.000475358	0.00131486	3.51093e-05	0.000660905	0.000909938
NM_3_k127_220185_1	9.06628e-05	0.000146882	3.25387e-05	0.00030971	1.69245e-05	0	0.000123712	0	0.00029537	0.000207321
NM_3_k127_223846_5	7.87902e-05	3.64708e-05	5.65553e-05	0.000107661	0.000294164	0.000422001	0.000179186	0	0	5.54374e-05
NM_3_k127_224815_3	1.63417e-05	0	0	0	0	0	0	0	0	0
NM_3_k127_225531_1	1.91837e-05	1.33198e-05	0	9.82991e-06	0	0	0	0	0	8.09868e-05
NM_3_k127_226571_1	1.60446e-05	0	0.000207301	0	0.000350429	0.000708962	3.284e-05	3.33219e-05	0.00300562	2.54004e-05
NM_3_k127_228305_1	1.52147e-05	0	0	0	0	0	0	0	0	8.02886e-05
NM_3_k127_229397_1	3.10722e-05	0	0	0.000206982	0.00013921	0	4.2399e-05	0	0.00020246	0.000262352
NM_3_k127_231252_1	2.45125e-05	0	5.27849e-05	1.25604e-05	0	0	0	6.78779e-05	0.000319437	7.76123e-05
NM_3_k127_231613_1	6.56911e-05	0.000136833	0.000117882	0.000269286	0	0.000219901	9.71075e-05	7.57942e-06	8.9173e-05	0.000306212
NM_3_k127_231683_1	1.37027e-05	0	0	5.61709e-05	0	0	0	0	0	0
NM_3_k127_233726_1	9.1922e-05	0	0	0	0	0	0	0	0.000149736	4.85077e-05
NM_3_k127_238519_1	1.37883e-05	0	0	0.000155436	4.63308e-05	0	9.40729e-05	0	0.000179684	8.73139e-05
NM_3_k127_238544_6	2.12332e-06	2.94855e-06	0	0.000139265	2.1404e-05	0	3.76654e-05	0	0.000103763	5.37833e-05
NM_3_k127_239149_4	7.4784e-05	0.000103849	0.000644155	0.00030656	0.00092138	0.00050068	0.00020409	0	0	3.94639e-05
NM_3_k127_240510_2	5.90927e-05	0	0	0	0	0	0	5.45447e-05	0.000256691	6.2367e-05
NM_3_k127_240958_1	1.62215e-05	0	0	3.32482e-05	5.45068e-05	0	0	0	5.28481e-05	3.42407e-05
NM_3_k127_241145_1	0.000319888	0.000153177	9.50129e-05	0.000248697	0.000345936	0.000354481	0.000376291	0	7.18734e-05	0.00012806
NM_3_k127_246399_1	2.07473e-05	9.6036e-06	0	7.0874e-06	0	0	9.43678e-06	9.57525e-06	6.75926e-05	3.64948e-05
NM_3_k127_248075_3	2.11113e-05	2.93162e-05	0	3.24528e-05	4.72914e-05	0	2.8807e-05	0	0.000275114	5.57026e-05
NM_3_k127_248366_1	1.32103e-05	0	0	4.06146e-05	0	0	0	0	0	4.1827e-05
NM_3_k127_25052_3	6.46747e-05	9.97898e-06	0	2.94577e-05	0	0	0	1.98991e-05	2.34115e-05	0.000318539
NM_3_k127_252371_1	1.82325e-05	0	0	0	0	0	0	0	0	1.92427e-05
NM_3_k127_25258_1	5.58513e-06	0	0	2.2895e-05	0	0	2.28633e-05	0	0	4.12622e-05
NM_3_k127_253952_1	8.42033e-05	0.000210473	3.62645e-05	0.00012081	3.77248e-05	9.01988e-05	0.000206817	0	0.000384057	0.000586536
NM_3_k127_255601_1	1.47075e-05	0	0	0	0	0	0	0	4.79156e-05	6.20899e-05
NM_3_k127_256902_2	7.60733e-05	0.000184869	0	0.000409297	0	0	0.000285462	0	0.00012392	0.000260938
NM_3_k127_257159_1	1.35345e-05	0	0	0	1.51593e-05	0	0	0	0	1.42845e-05
NM_3_k127_258438_2	1.10861e-05	0	0	1.13612e-05	1.2417e-05	0.000118754	0	0	0.000144469	0
NM_3_k127_260250_1	2.88006e-05	0	0	0	0	0	0	0	0	2.43172e-05
NM_3_k127_261996_1	1.2464e-05	0	0	3.832e-05	5.58412e-05	0	0	0	0	2.63093e-05
NM_3_k127_264561_1	2.59544e-05	7.20835e-05	0	0.000159592	0	0.000139012	0.000141663	0.000107806	0.00143747	0.00010957
NM_3_k127_264873_1	1.52147e-05	0	0	4.67768e-05	0	0	0	0	0	3.21154e-05
NM_3_k127_265184_2	6.39457e-05	0	0	0	0	0	0	0	0.000208329	0.000101233
NM_3_k127_265326_1	5.11354e-05	0	7.8653e-05	2.99454e-05	1.63641e-05	0	0	1.01143e-05	0.000190393	6.16787e-05
NM_3_k127_265797_1	4.25073e-06	1.77084e-05	0	0.000172071	1.42831e-05	1.70752e-05	6.38028e-05	0	9.69391e-05	9.64546e-05
NM_3_k127_266909_2	2.63261e-05	1.46231e-05	0	0.000178065	5.89731e-05	0	5.74765e-05	0	0.000137229	0.00031119
NM_3_k127_274540_1	1.25348e-05	0	0	1.28459e-05	1.40396e-05	0	0	0	0	0
NM_3_k127_277925_1	9.85979e-05	0.000256722	0	0.000164198	0	0	8.40875e-05	0	0.000100382	0.000279665
NM_3_k127_2789_1	8.45259e-06	0	0	0	0	0	0	0	5.50754e-05	8.92096e-06
NM_3_k127_280031_1	1.5758e-05	6.56475e-05	0	0.000242237	0.000194148	4.22001e-05	6.45071e-05	0	5.13382e-05	0.000266099
NM_3_k127_280537_1	2.11113e-05	0	2.27304e-05	0	0	2.8268e-05	2.8807e-05	5.84594e-05	0.00134118	4.45621e-05
NM_3_k127_282126_1	0.000422225	0.000175897	2.27304e-05	0.000216352	0.000295571	0.000169608	0.000302474	0	0	0.000245092
NM_3_k127_284340_66	0.000219567	2.17788e-05	1.12574e-05	5.89329e-05	0	0	7.13349e-06	7.23816e-06	0.000153285	9.37969e-05
NM_3_k127_289051_3	2.22841e-05	0	0	0	6.23983e-06	0	0	4.62804e-05	0.000635245	0.000158752
NM_3_k127_289295_1	0.00190755	0.00230342	0.00128589	0.0019379	0.0027125	0.000799581	0.00194653	0	0.000216161	0.00120795
NM_3_k127_290687_1	0.00166805	0.00132007	0.000695216	0.00121316	0.00156696	0.000480327	0.00212926	7.45001e-05	0.00046747	0.00121151
NM_3_k127_292980_1	2.74622e-05	0	1.97122e-05	0	1.0253e-05	2.45146e-05	0	0	2.9823e-05	9.66129e-06
NM_3_k127_297721_1	0.00031112	0.00031421	6.09057e-05	0.00046377	0.000491027	0	0.000231564	0	0.000276436	0.000253733
NM_3_k127_30074_1	2.10107e-05	0	0	0	0	0	0	0	0	2.2175e-05
NM_3_k127_30145_18	1.95232e-05	0	0	0	2.1867e-05	0	0	0	3.18024e-05	0.000154538
NM_3_k127_30667_1	1.1925e-05	0	0	4.88839e-05	1.33566e-05	0	1.62721e-05	0	7.7701e-05	2.51716e-05
NM_3_k127_312871_1	3.12926e-05	0	0	0	0	0	0	0	0	1.65133e-05
NM_3_k127_313830_2	1.1925e-05	1.65597e-05	2.56792e-05	0	9.34963e-05	3.19352e-05	0	6.60434e-05	0.000271954	8.81005e-05
NM_3_k127_314799_2	1.39628e-05	0	0	1.43094e-05	1.56391e-05	0.00014957	0	1.93323e-05	0.000136469	1.47365e-05
NM_3_k127_318148_1	0.000124875	0.000211944	0.000209148	0.000597214	0	0.00070599	0.000246128	0	0.000271221	0.000424671
NM_3_k127_318332_1	1.90594e-05	0	0	2.44156e-05	0	0	6.5018e-06	0	1.55234e-05	1.50866e-05
NM_3_k127_320247_1	4.43443e-05	0.000369473	2.38726e-05	0.000522616	2.48339e-05	0	0.000226909	0	0	0.000561617
NM_3_k127_320250_1	3.2443e-05	0	0	0	0	0	0	0	0.000317089	0.000102722
NM_3_k127_320969_1	1.07094e-05	0	0	0	0	0	0	0	0	2.26055e-05
NM_3_k127_321679_1	1.62215e-05	0	0	0	0	0	0	0	0.000105696	0
NM_3_k127_323590_1	1.3452e-05	0	0	0	1.50669e-05	0	3.67114e-05	7.45001e-05	0	8.51843e-05
NM_3_k127_325084_1	1.96275e-05	4.36092e-05	8.4531e-05	8.04584e-06	3.07773e-05	0.000136662	5.35646e-06	0	2.55777e-05	0.000227865
NM_3_k127_326566_1	4.08542e-05	0	0	0	1.52529e-05	7.29385e-05	0	1.8855e-05	0.000709861	5.74906e-05
NM_3_k127_32907_1	1.65874e-05	0	0.000142877	0.000152992	0	0.000266527	9.05363e-05	0	0.000162121	0.000367637
NM_3_k127_332932_1	2.17889e-05	0	4.69199e-05	0	9.15176e-05	2.91754e-05	0	6.78779e-05	5.32396e-05	8.04869e-05
NM_3_k127_333332_1	2.775e-05	9.6338e-06	0	0	0	0	0	0	0.000158212	5.85753e-05
NM_3_k127_333993_3	1.37883e-05	4.78679e-06	0.000259801	0	0.000482612	0.000563108	9.40729e-06	4.77266e-06	0.00154977	3.27427e-05
NM_3_k127_336277_1	0.00240285	0.00257572	0.00139191	0.00172806	0.0019516	0.000752614	0.00210915	1.94554e-05	0.000320455	0.00148304
NM_3_k127_337006_1	8.35654e-06	0	0	0	0	2.23789e-05	0	0	0	7.05567e-05
NM_3_k127_337357_1	6.83011e-06	9.48467e-06	0	0.000125993	2.29502e-05	0	3.72796e-05	0	0.000178015	0.000136963
NM_3_k127_34304_42	1.67131e-05	0	0	0	0	1.49192e-05	0	0	1.81499e-05	0.00042922
NM_3_k127_34657_2	0.00232798	0.0026806	0.00149148	0.00219516	0.00210464	0.000927422	0.00300158	5.32763e-05	0.000480549	0.00180719
NM_3_k127_34657_3	0.00208356	0.0015163	0.00158355	0.001473	0.00219642	0.000835477	0.00228055	9.25608e-05	0.000508196	0.00155225
NM_3_k127_35561_1	0.000116112	0	0	0	0	0	0	9.64581e-05	0.00151312	0.000196073
NM_3_k127_36181_1	5.11862e-06	2.1324e-05	0	0.000110159	5.15981e-05	0	4.88917e-05	7.08702e-06	0.000100056	7.56315e-05
NM_3_k127_36943_1	1.77199e-05	0	9.53945e-05	0	0	7.11809e-05	3.62691e-05	0.00291957	0.000375243	0.000196369
NM_3_k127_38151_1	1.20553e-05	3.34814e-05	0	3.70636e-05	0	0	0	0	7.85502e-05	2.54467e-05
NM_3_k127_39412_2	4.87004e-06	6.08652e-05	1.04871e-05	0.0002745	0.000130913	1.3042e-05	0.000132906	0	0.000174527	0.000411191
NM_3_k127_40225_1	4.24255e-05	5.89144e-05	0	8.69569e-05	9.50375e-05	0	5.7891e-05	0	0	0.000179105
NM_3_k127_40337_1	2.82234e-05	0	3.03879e-05	1.92826e-05	0	1.25971e-05	0	6.5128e-06	6.12993e-05	2.97872e-05
NM_3_k127_41274_1	1.29013e-05	0	8.33446e-05	0	3.61254e-05	8.63745e-05	0	0.000178626	2.10156e-05	7.48891e-05
NM_3_k127_41715_47	1.74535e-05	9.69477e-06	0.000233022	2.50414e-05	2.73684e-05	0.000364577	0	9.66616e-06	2.27448e-05	0.000585777
NM_3_k127_41823_1	5.65674e-06	0	0	0	0	0	7.7188e-06	7.83206e-06	0.000313294	0.000107463
NM_3_k127_42738_1	0.000377364	0.00012093	0.000687593	0.000297484	0.000520205	0.000466423	0.000316877	0	0.000283711	0.000153182
NM_3_k127_42738_2	0.000248189	0.000421238	0.000653214	0.000226088	0.000555969	0.000443101	0.000112887	0	0	0.00037836
NM_3_k127_43145_158	8.94376e-05	0	0	4.58287e-05	0	0	0	0	0.000145689	3.14645e-05
NM_3_k127_43145_24	8.2472e-05	0	0	7.3954e-05	0	5.52151e-05	0	1.42734e-05	6.71714e-05	9.79221e-05
NM_3_k127_43145_49	0.000189774	1.09805e-05	0	1.6207e-05	0	0	0	0	7.72833e-05	3.33816e-05
NM_3_k127_43247_1	2.54553e-05	8.83716e-05	2.74076e-05	0.000113044	4.75187e-06	0.000193147	5.21019e-05	0.000140977	0.00199034	0.000219404
NM_3_k127_43595_50	1.8696e-06	0	0	0	0	0	0	0	0	0.000173641
NM_3_k127_4425_1	6.14948e-05	3.20231e-05	6.62111e-05	1.57553e-05	4.30483e-05	2.05854e-05	5.24448e-05	0	2.5043e-05	7.30151e-05
NM_3_k127_444_1	5.17061e-05	0	0	0	0	0	0	2.38633e-05	0	0.000109142
NM_3_k127_45001_39	3.36528e-05	0	0	2.2992e-05	1.25643e-05	0	0	0	0	3.55175e-05
NM_3_k127_45284_13	0.00020952	3.42296e-05	0	6.31531e-05	0	0	0	3.41286e-05	0.000120458	9.10536e-05
NM_3_k127_45914_2	2.08125e-05	0	0	4.26581e-05	4.66222e-05	0	0	0	0.000203415	6.58973e-05
NM_3_k127_46960_2	9.76162e-06	4.06666e-05	0	0.00036014	0.000153069	0	0.000159841	2.7031e-05	9.54072e-05	0.000339983
NM_3_k127_47679_1	2.88383e-05	2.00232e-05	0	0.000354648	4.84505e-05	7.7229e-05	5.90261e-05	0	0.000187904	0.000136963
NM_3_k127_47679_2	2.04271e-05	8.50985e-05	0	0.000272143	4.57588e-05	0	2.78734e-05	0	0.000133099	6.46769e-05
NM_3_k127_49870_1	3.06407e-05	0	0	0	0	4.10279e-05	0	0	0	3.23385e-05
NM_3_k127_50121_1	1.64228e-05	1.52037e-05	1.17882e-05	0.000173914	0.000122629	0	5.97584e-05	0	5.35038e-05	0.000213771
NM_3_k127_50545_1	0.000223002	0.000508748	3.43007e-05	0.00102841	0	0.000127972	0.00022822	2.20542e-05	0.000441101	0.00108433
NM_3_k127_51239_2	3.34262e-05	0	0	0	0	0	0	0	0	0
NM_3_k127_54422_1	4.30884e-06	0	9.2786e-06	0	1.44784e-05	0	0	1.78975e-05	0	2.2738e-05
NM_3_k127_54422_2	5.44723e-05	0	0	0	3.05059e-05	0	0	3.77099e-05	0	2.87453e-05
NM_3_k127_54640_2	3.00153e-05	0	0	1.53801e-05	0	4.01906e-05	0	4.15579e-05	0	0.000110875
NM_3_k127_54727_1	3.76044e-05	0	0	0	1.40396e-05	0	0	0	0	2.64587e-05
NM_3_k127_54885_1	2.09442e-05	9.69477e-06	0	0.000186022	0.000101654	0	9.52637e-05	0	6.82343e-05	0.000154733
NM_3_k127_5702_5	0.00139132	0.00122755	0.00339332	0.00129193	0.00132589	0.0029643	0.00116427	0.0121967	0.00100172	0.000997873
NM_3_k127_57302_22	2.41615e-05	0	0	0	0	0	0	2.5733e-06	6.05505e-05	7.45392e-05
NM_3_k127_57302_27	2.29805e-05	0	0	0	0	0	3.13576e-05	0	0	0
NM_3_k127_57649_3	1.15504e-05	3.2079e-05	0	0.000343275	0.00017465	4.63981e-05	0.000118207	0	0.00022578	0.000316951
NM_3_k127_59324_1	0.000225444	0.00013417	0	0.000214536	0	4.31242e-05	4.39464e-05	0	5.24624e-05	0.000135963
NM_3_k127_59448_2	1.67131e-05	2.32087e-05	0	0	3.7439e-05	8.95154e-05	0	0	0	0.000105835
NM_3_k127_61515_1	3.9162e-05	0	0	0	1.46211e-05	0	0	1.8074e-05	0	0
NM_3_k127_61764_7	1.7303e-05	0	0	1.77324e-05	0	0	0	1.19785e-05	2.81857e-05	6.3916e-05
NM_3_k127_64062_1	4.36857e-05	0	3.13574e-05	0	0	0	0	3.02426e-05	0.000521853	1.53688e-05
NM_3_k127_64544_9	6.04418e-06	0	0	0	0	0	0	8.36851e-06	0.000374136	0.00028068
NM_3_k127_64571_2	8.32501e-06	0	0	0	9.32443e-06	4.45888e-05	0	2.30529e-05	0.000162732	1.75726e-05
NM_3_k127_66024_10	4.69389e-05	0	0	0	0	0	0	0	0	4.95398e-05
NM_3_k127_66346_1	0.000108945	0	0.0010557	0.000111648	0.000213541	0.000583508	7.43292e-05	3.77099e-05	0.000621128	5.74906e-05
NM_3_k127_66659_5	0.0003333	0.000683237	6.83546e-05	0.000406633	0.000622188	0.000170015	0.00036817	0	0.00041366	0.000619782
NM_3_k127_70848_1	0.00154345	0.00154925	5.41899e-05	0.00101439	0.00124018	0.000157248	0.00144221	0	0.00032794	0.000894165
NM_3_k127_73883_1	8.55088e-06	0	1.84133e-05	2.62893e-05	0	0	0	0	0.00013929	2.70741e-05
NM_3_k127_74302_1	2.9028e-05	0	0	4.46226e-05	3.25128e-05	0	0	0	4.72852e-05	3.06364e-05
NM_3_k127_7716_2	1.63417e-05	0	0.00010557	0	5.49105e-05	0.000262579	0	0	0	1.72472e-05
NM_3_k127_79161_1	1.62215e-05	2.25261e-05	0	0	0	0	0	4.49192e-05	0	5.13611e-05
NM_3_k127_80596_1	0.000971354	0	0.00604466	0.000253084	0.000922005	0.0101847	0	7.97819e-05	0.00292321	0.000425709
NM_3_k127_81153_1	0.00206824	0.00210619	0.00121735	0.00178044	0.00197678	0.00114468	0.00205079	1.90907e-05	0.000404288	0.00168807
NM_3_k127_81466_1	1.63417e-05	0	3.519e-05	0	3.6607e-05	0	0	0	0.000266198	1.72472e-05
NM_3_k127_82942_2	1.39628e-05	1.93895e-05	0	1.43094e-05	0.000140752	0	1.90527e-05	9.66616e-05	0.000227448	2.9473e-05
NM_3_k127_82942_3	1.82325e-05	0	0	1.8685e-05	6.12638e-05	0	0	2.52438e-05	0.000356397	0
NM_3_k127_82993_1	3.08549e-05	0.000192811	0.000431877	9.48621e-05	1.72795e-05	0.000578407	0.000105256	0	5.02611e-05	1.62823e-05
NM_3_k127_8384_1	0.000127891	0.000310795	2.295e-05	0.000655328	1.19371e-05	2.85412e-05	0.000232683	0	0.000104164	0.000416182
NM_3_k127_86751_145	0.000113718	0	0	2.3308e-05	0	0	0	0	0	6.00095e-05
NM_3_k127_86751_77	0.000126064	4.60684e-06	0	2.37987e-05	0	0	0	1.37797e-05	1.0808e-05	3.15118e-05
NM_3_k127_87058_1	1.16418e-05	8.08324e-06	0	1.78961e-05	6.51972e-06	0	1.58857e-05	0	0	1.84304e-05
NM_3_k127_87563_2	0.000343921	0.000442642	0.00184245	0.000352457	0.00155023	0.00123552	0.000400614	3.48423e-05	0.000628551	0.000212475
NM_3_k127_87602_19	8.35654e-05	0.000232087	0	0.000137023	0	0	7.60185e-05	0	9.07493e-05	0.000317505
NM_3_k127_89039_1	0.000178437	0	0.000349312	1.66241e-05	9.99291e-05	0.00032581	0	2.24596e-05	0.00110981	0.000607773
NM_3_k127_89239_88	0.000341625	0	0	0.000101086	0	6.44277e-06	3.2828e-06	2.33168e-05	0.000117568	0.000126956
NM_3_k127_89732_2	9.50917e-06	1.32049e-05	0	0.000311846	0.000223666	0	2.59511e-05	0	0.00012392	0.000240866
NM_3_k127_90034_3	1.11421e-05	0	0	9.13487e-05	0.000112317	0	4.56111e-05	0	0.000108899	9.40755e-05
NM_3_k127_91169_1	9.07871e-06	1.26072e-05	0	1.39561e-05	0	0	3.09705e-05	0	0	4.79088e-06
NM_3_k127_91169_2	6.39457e-06	0	0	1.96598e-05	3.58112e-05	0	0	0	2.08329e-05	2.02467e-05
NM_3_k127_92795_2	1.04556e-05	0	2.25149e-05	2.14301e-05	4.68431e-05	0	0	2.89527e-05	0.000238443	7.72445e-05
NM_3_k127_93189_1	3.04995e-05	0	0	4.16752e-05	0	0	1.38725e-05	1.40761e-05	6.62428e-05	4.29193e-05
NM_3_k127_95973_1	1.71683e-05	5.96021e-05	3.697e-05	0.000307902	0.000288441	0	0.000128847	0	8.3899e-05	0.000362392
NM_3_k127_96184_4	5.67128e-06	3.15018e-05	0	0.000203421	0.000139747	1.51877e-05	0.000123818	0	0.000166288	0.000299276
NM_3_k127_96635_2	8.89567e-06	7.41181e-05	0	0.000100281	0	0	6.06922e-05	1.23166e-05	0.000144906	8.44973e-05
NM_3_k127_9852_1	0.00184201	0.0013087	0.000322859	0.00100971	0.00103157	5.73594e-05	0.00111061	0	0.00020934	0.00065556
NM_4_k127_103510_1	0.00123509	9.4627e-05	0.00519086	0.000410276	0.000515184	0.00946652	9.29832e-05	0.000636847	0.00302479	0.00194181
NM_4_k127_104346_1	0.00132818	0.000750257	0	0.000922808	0.000151284	0	0.000829377	0	7.33402e-05	0.000570213
NM_4_k127_106786_1	2.53578e-05	0.000140853	0	6.06366e-05	0	0	9.22707e-05	0	2.75377e-05	9.81305e-05
NM_4_k127_107882_1	6.01671e-05	0.000208878	2.15938e-05	0.000431623	0	0	0.00028735	2.77682e-05	0.000163349	0.000317505
NM_4_k127_111171_1	5.32881e-06	3.69994e-05	0	0.000262131	0.000167119	2.85412e-05	5.81707e-05	0	0.000173607	0.000129354
NM_4_k127_121901_2	8.43106e-05	0.000273183	0.00145243	0.000158406	0.00154239	0.00127944	0.000191741	1.94554e-05	0	0.000118643
NM_4_k127_132295_2	1.31057e-05	5.45979e-05	9.40722e-06	0.000259665	0.000220186	0	8.34547e-05	1.81456e-05	0.000199253	0.000285859
NM_4_k127_133221_1	4.5644e-05	0.000211279	0	0.000389807	0	0	0.000186848	2.10656e-05	0.000446111	0.00035327
NM_4_k127_140032_4	2.41547e-05	2.79521e-05	0	0.000255793	0.000117236	1.07811e-05	0.000109866	0	0.000222965	0.000339908
NM_4_k127_141482_6	7.7955e-06	3.24758e-05	0	0.000223691	0.000200821	2.08764e-05	0.000106372	0	7.61909e-05	0.000189231
NM_4_k127_141869_1	1.13718e-05	0.000142123	0	0.000279697	0	3.04537e-05	0.000201723	0	0.000222289	0
NM_4_k127_161020_1	2.52129e-05	0	2.71465e-05	1.29193e-05	2.82397e-05	0	1.72019e-05	8.72716e-05	0	0
NM_4_k127_16328_4	0.00326706	0.00340926	0.00196294	0.00270442	0.0027155	0.00121032	0.00272811	0.000413631	0.000686291	0.00250219
NM_4_k127_166281_1	1.56463e-05	4.34546e-05	0	0.000144312	5.25739e-05	0	2.13499e-05	0	0.000152922	4.95398e-05
NM_4_k127_16718_4	0.00329608	0.00355247	0.00234709	0.00290575	0.00327645	0.00143437	0.0031381	0.000171135	0.000610131	0.0024944
NM_4_k127_172179_1	0.000151798	1.4053e-05	0.000435839	7.25971e-05	0.000204025	0.000894333	0.000151897	0.000126103	0.000263756	0.000555391
NM_4_k127_181104_1	2.71245e-05	0	0	0	2.02539e-05	0	0	0	0	0
NM_4_k127_182482_1	2.43771e-05	3.38514e-05	2.62467e-05	2.49821e-05	0	3.2641e-05	6.65267e-05	0	7.94182e-05	2.57278e-05
NM_4_k127_184106_5	0.0014758	0.00136625	0.000717078	0.00108196	0.00105536	0.000385085	0.00122892	5.23929e-05	0.000357518	0.001282
NM_4_k127_189276_1	2.07635e-05	9.37085e-05	0	0.000159592	9.8839e-05	0	7.79145e-05	0	0.000135291	0.00010957
NM_4_k127_189792_1	0.00119092	0.000650665	0.00100899	0.000580226	0.00080908	0.000679684	0.000559442	0	6.36048e-05	0.000638756
NM_4_k127_191652_1	2.03893e-05	6.22902e-05	8.78123e-06	0.000468057	0.000269478	5.46028e-05	0.00013911	0	0.000292276	0.000507851
NM_4_k127_191807_3	4.20215e-05	2.91766e-05	0	0.000279919	4.70662e-05	0	0	0	0.000205353	0.000199575
NM_4_k127_192000_1	5.28414e-05	0.00023848	0.000142235	0.000108306	0	0.000353774	0.000162233	0	0.000258228	9.75963e-05
NM_4_k127_193296_1	1.95232e-05	0	0	4.00156e-05	0	0	2.66401e-05	0	0	0
NM_4_k127_193656_1	1.96976e-05	2.73531e-05	0	4.03729e-05	0	0	0	0	0	2.0789e-05
NM_4_k127_195652_2	0.000117885	2.33859e-05	0	6.90345e-05	0	0	0	0	0.000219461	1.77738e-05
NM_4_k127_19865_1	0.00356714	0.00382236	0.00214144	0.00297045	0.00385852	0.0013543	0.00405237	0.000103383	0.000674505	0.00268658
NM_4_k127_216217_1	0.00127465	0.00136158	0.00171551	0.000891792	0.00204542	0.00134572	0.0013881	1.69695e-05	0.000359367	0.000853736
NM_4_k127_219084_1	0.00121671	0.000909781	0.000287918	0.000876947	0.000718829	0.000322256	0.000711533	0	0.000217798	0.000790235
NM_4_k127_234444_2	1.11421e-05	3.09449e-05	0	0.000182697	0.000249593	0	0.000197648	0	0.000145199	0.000282227
NM_4_k127_242389_1	6.62501e-06	4.59992e-05	0	0.000176525	0.00021519	3.54836e-05	9.04004e-05	0	0.000107918	0.000118866
NM_4_k127_243594_1	6.94843e-06	3.37714e-05	0	0.000316879	0.000280173	0	0.000151702	2.88615e-05	0.000316922	0.000337339
NM_4_k127_251151_1	4.56755e-06	1.90282e-05	0	0.000234046	0.000219983	4.89277e-05	8.10234e-05	0	0.000133926	0.000284418
NM_4_k127_258894_3	0.00171588	0.001823	0.00429317	0.00159099	0.00431353	0.00487229	0.00177647	0.0138094	0.0132921	0.00468548
NM_4_k127_260845_2	0.000739972	0.00026806	0.00298895	0.000518118	0.00038609	0.00434486	0.000188146	0.000439085	0.00444717	0.00135822
NM_4_k127_261906_11	5.91888e-05	0.000351187	0.000660455	5.51434e-06	0.000132589	0.000878998	5.87382e-05	0.000327801	0.00177054	1.70369e-05
NM_4_k127_261906_12	8.44612e-05	0.000370628	0.000858462	1.38492e-05	0.000140009	0.00138427	4.61e-05	0.000547285	0.00170603	1.42626e-05
NM_4_k127_264578_2	0.000220613	4.3765e-05	0.000882262	1.61491e-05	0.000176498	0.001477	2.15024e-05	6.54537e-05	0.000872749	0.000282731
NM_4_k127_270747_1	0.00206824	0.00236946	0.00192995	0.00238452	0.00241306	0.00110775	0.00268108	9.54533e-05	0.000393058	0.00172809
NM_4_k127_272271_1	2.16996e-05	4.01777e-05	0	0.000200143	0.00021064	3.87411e-05	0.000108569	0	0.000212086	0.00030536
NM_4_k127_272271_2	1.69268e-05	9.40219e-05	1.215e-05	0.000479931	0.000372858	1.511e-05	0.000184777	0	0.000533077	0.000452573
NM_4_k127_272271_3	2.4928e-05	0.000121157	0	0.000676987	0.000418809	0	0.000153068	1.72571e-05	0.000284245	0.000513031
NM_4_k127_299811_7	1.71018e-05	7.12453e-05	0	0.000210314	0.000229858	4.57986e-05	0.000280031	0	5.57158e-05	0.000505383
NM_4_k127_300232_1	6.39457e-05	0.000150957	2.754e-05	5.89795e-05	7.16224e-05	1.71247e-05	9.59816e-05	0	0	9.44846e-05
NM_4_k127_317687_6	2.45732e-05	9.09965e-05	3.52771e-05	0	2.75232e-05	6.58071e-05	1.49026e-05	3.02426e-05	0	5.76329e-06
NM_4_k127_326061_2	3.82565e-05	3.54167e-05	0	1.30687e-05	4.28493e-05	0	0	0.000194217	8.30907e-05	6.72939e-05
NM_4_k127_332378_1	0.00084132	0.000960604	0.00205324	0.0007664	0.00240815	0.000851155	0.000688805	0	0.000182729	0.000532763
NM_4_k127_332485_2	0.00026035	0.00013954	9.8357e-06	0.00020596	3.58112e-05	8.56235e-05	0.000199442	0	7.44031e-05	0.000159081
NM_4_k127_338533_1	0.00202056	0.00194693	0.00164275	0.00143682	0.0016858	0.000883442	0.00222258	2.85468e-05	0.000201514	0.00180612
NM_4_k127_341223_1	0.00272988	0.00207175	0.00136709	0.00183798	0.00225765	0.00106259	0.00199245	2.19749e-05	0.000517075	0.00170859
NM_4_k127_347412_2	2.78376e-05	5.79851e-05	0	0.000228228	0.000179282	0	3.79853e-05	0	9.0692e-05	0.00017628
NM_4_k127_350368_1	3.42035e-05	0	0	0	0	0	0	0	0	0
NM_4_k127_367453_10	0.00118861	1.25043e-05	0.00180331	0.000424492	0.000474024	0.00279727	1.22871e-05	0.000299217	0.00287494	0.00210028
NM_4_k127_37565_1	9.80501e-06	8.16946e-05	2.1114e-05	0.000160774	3.29463e-05	0.000157547	0.000147172	0	0.000447212	0.000341494
NM_4_k127_377319_1	1.65874e-05	0	0	3.39982e-05	9.28938e-05	0	2.26341e-05	0	5.40402e-05	5.25196e-05
NM_4_k127_386221_1	0.000170138	0.000149633	3.66374e-05	0.000185985	3.17606e-05	4.55631e-05	9.28637e-05	0	0	0.000143653
NM_4_k127_388533_1	0.00016174	0.000125776	0	0.000179014	5.07238e-05	6.93023e-05	0.000211871	0	2.10773e-05	0.000109249
NM_4_k127_38919_1	2.64207e-05	0	0	0	0	0	1.80259e-05	0	0	0
NM_4_k127_3999_2	0.000153916	0	0.000962755	0.000150225	0.000114929	0.00160949	6.00066e-05	0.000202957	0.000573077	0.000448656
NM_4_k127_402828_5	7.58771e-06	4.4781e-05	2.45089e-05	3.88801e-06	2.12466e-05	5.58798e-05	7.76526e-06	3.15168e-05	0	1.00102e-05
NM_4_k127_412687_2	7.58119e-06	4.73744e-05	0	0.000205888	0.000157089	0	4.65515e-05	0	0.000172891	0.000184029
NM_4_k127_428176_2	0.000438567	0.000184551	0.00294769	0.000313254	8.93123e-05	0.00469794	0.000163211	0.000368013	0.00428643	0.0010099
NM_4_k127_431589_1	6.78808e-06	7.54104e-05	0	0	7.603e-06	6.05951e-06	6.17504e-06	3.13283e-06	0	0
NM_4_k127_43354_4	5.02821e-05	0.000113465	2.70692e-05	0.000489535	0.000316792	0	0.000257293	0	0.000532396	0.000278608
NM_4_k127_437186_1	3.79178e-05	9.09491e-05	0.000653214	0.000109511	8.88006e-05	0.000886203	7.52583e-05	1.4318e-05	0.000280756	0.000272856
NM_4_k127_440253_1	1.42331e-05	2.96472e-05	0	0.000247968	0.000191301	0	7.7686e-05	0	0.00018548	0.000330478
NM_4_k127_440253_2	1.83081e-05	7.62709e-05	0	0.000337725	0.000266578	0	0.000162383	0	0.000417522	0.000444419
NM_4_k127_444007_1	0.000337875	0.000358794	0.00059918	0.000101841	8.90441e-05	0.000159676	0.000189841	0	0	0.00016781
NM_4_k127_444007_2	0.000924876	0.00107224	0.00191853	0.000660873	0.00118797	0.00163607	0.000659957	0.000552161	0.00187977	0.00104777
NM_4_k127_445365_2	7.34152e-06	4.07793e-05	0	3.19758e-05	2.05572e-05	4.91516e-06	2.25399e-05	0	2.98974e-05	9.87911e-05
NM_4_k127_455028_1	8.29371e-05	2.30342e-05	0.000178596	0	5.57363e-05	0.000133264	2.26341e-05	0.00213586	0.00232373	0.000385144
NM_4_k127_466429_1	3.09632e-05	6.44957e-05	0.000133351	8.7262e-05	5.20205e-05	0.000165839	3.16877e-05	2.14351e-05	7.56562e-05	0.000138885
NM_4_k127_469296_2	6.89415e-05	0	0	8.83156e-05	5.79135e-05	4.61564e-05	2.35182e-05	0	0.000112302	9.09519e-05
NM_4_k127_470166_1	2.08125e-05	0	0	4.26581e-05	0	0.000167208	0.000198795	0	6.78051e-05	0
NM_4_k127_488392_1	2.72361e-05	5.67324e-05	0.000733124	8.37363e-05	0	0.00051057	7.43292e-05	0	4.43663e-05	0.000100609
NM_4_k127_511351_1	0.00203138	0.00175927	0.000376289	0.00120879	0.00149237	0.000467962	0.00143065	6.04853e-05	0.000853942	0.00126792
NM_4_k127_514480_1	7.15203e-05	2.29193e-05	0.000284328	4.51048e-05	4.31342e-05	0.000471463	2.25212e-05	0.0064594	0.000699018	0.000563222
NM_4_k127_517716_1	5.96251e-06	2.48396e-05	0	0.000207757	0.00012021	1.59676e-05	7.32243e-05	0	0.000174827	0.000176201
NM_4_k127_523033_1	2.65798e-05	3.69102e-05	0	8.17186e-05	0	0	3.62691e-05	0	0	5.61053e-05
NM_4_k127_527116_1	1.63072e-05	7.11701e-05	0	0.000255453	0.000193086	1.24773e-05	7.94702e-05	6.45091e-06	0.000151792	0.000290124
NM_4_k127_527719_2	3.23242e-05	0.000145883	1.74016e-05	0.000455489	0.000343945	2.16411e-05	0.000286698	0	0.0002896	0.000477614
NM_4_k127_534340_2	3.78409e-06	4.72932e-05	0	0.000275339	0.000165297	1.01338e-05	0.000108434	0	0.000271221	0.00024362
NM_4_k127_538454_1	0.00247086	0.00241583	0.00103157	0.00189914	0.0019909	0.000270081	0.00156537	1.74543e-05	0.000246423	0.00166312
NM_4_k127_54001_1	0.00471655	0.00524677	0.00393157	0.00431386	0.00451592	0.00190143	0.00442899	0.000210656	0.00140442	0.00406796
NM_4_k127_544694_4	2.05085e-05	0.000122054	6.30896e-06	0.000555462	0.000403625	4.70758e-05	0.000203887	0	0.000448612	0.00055349
NM_4_k127_560708_1	0.000163014	0	0	3.3412e-05	0	2.91035e-05	0	0	0	0.000160577
NM_4_k127_566314_1	5.7055e-05	1.32049e-05	2.04769e-05	1.94903e-05	0	0	0	0	0	0
NM_4_k127_573491_2	1.59864e-05	2.21996e-05	0	0.000131066	0.000143245	0	0.00010907	0	0.000260411	0.000185595
NM_4_k127_574191_1	6.98141e-06	5.81686e-05	0	0.000193176	7.03758e-05	0	4.76318e-05	0	4.54895e-05	0.00021368
NM_4_k127_60657_1	1.26789e-05	1.76066e-05	2.73025e-05	1.29936e-05	0	6.79083e-05	3.46015e-05	0	4.13066e-05	1.33814e-05
NM_4_k127_61076_1	5.44723e-05	3.78216e-05	0	0	0	0	0	0	0	2.87453e-05
NM_4_k127_61806_4	0.000120503	5.79242e-05	0.000209587	6.64965e-05	0	0.000285471	2.52969e-05	3.85022e-05	0.000468083	0.000205444
NM_4_k127_76070_1	7.11654e-05	4.94121e-05	0.000191558	0	1.99272e-05	0.000190581	0	0.0069958	0.000637587	0.00026288
NM_4_k127_7627_1	0.00226916	0.00253837	0.000542931	0.00142112	0.00123549	8.44003e-05	0.00249427	4.36358e-05	0.000410705	0.0018627
NM_4_k127_7627_2	0.00153999	0.00154172	0.00121851	0.00138002	0.00097074	0.000671366	0.00109467	1.98345e-05	0.000163349	0.000952515
NM_4_k127_80141_2	2.23972e-05	4.6653e-05	0.000217034	1.14765e-05	0.000100344	0.000659779	0	1.55051e-05	0	0.000579138
NM_4_k127_86056_1	0.000105683	5.50338e-05	0	4.06146e-05	0	0	1.80259e-05	0	0	6.97117e-05
NM_4_k127_88522_1	1.56463e-05	2.17273e-05	0	1.60346e-05	3.50493e-05	0	2.13499e-05	0	5.09741e-05	0.000115593
NM_4_k127_90124_1	3.42035e-05	3.16646e-05	0	0.000490734	0.000293707	4.57986e-05	0.000108901	1.57856e-05	0.000130004	0.000342938
NM_4_k127_91155_3	1.8083e-05	6.27776e-05	9.73493e-06	0.000310408	0.000217729	0	5.55184e-05	6.25923e-06	0.000191466	0.000310131
NM_4_k127_944_5	2.47879e-05	1.72109e-05	0	0.000177822	0.000152701	3.31911e-05	3.3824e-05	0	4.03783e-05	0.00018313
NM_5_k127_100454_2	5.10678e-05	0	0.000131962	4.18682e-05	1.14397e-05	0	0	0	0	1.07795e-05
NM_5_k127_10080_1	1.5758e-05	8.75299e-05	0	1.61491e-05	0	0	0	0	0	0
NM_5_k127_102026_1	0.000117885	0.000350788	0.000217587	0.000742121	0	4.50994e-05	0.000275756	0	0.000768113	0.000568762
NM_5_k127_102026_2	0.000291816	0.000372813	7.5407e-05	0.000741664	0	0.000156297	0.000445975	4.84842e-05	0.000722537	0.000874679
NM_5_k127_104092_1	7.76805e-06	1.07871e-05	0	4.77651e-05	0	0	0	0	5.06151e-05	1.6397e-05
NM_5_k127_107683_1	1.13135e-05	0	0	0	0	0	0	0	0	0
NM_5_k127_107803_1	6.68523e-05	0.000232087	4.31877e-05	0.00135653	0.000763756	0.000375965	0.000401378	9.25608e-06	0.00115433	0.00118535
NM_5_k127_107998_1	9.07871e-06	2.52144e-05	0	1.86081e-05	1.01686e-05	0	0	0	0	0
NM_5_k127_108026_3	9.26944e-06	2.57441e-05	0	3.7998e-05	0	0	0	0	0	1.95661e-05
NM_5_k127_10909_1	3.15161e-05	4.3765e-05	0	0.000369123	0.000242055	1.20572e-05	0.000116727	0	0.000117344	0.000365887
NM_5_k127_110195_1	0.000119898	0.000665989	5.16374e-05	0.000172023	0.00016115	6.42176e-05	0.000458094	0	0	0.000202467
NM_5_k127_110208_1	1.04063e-05	0	0	4.26581e-05	0	0	0	0	0	0
NM_5_k127_110377_269	0.00011979	1.38622e-05	0	0	0	0	0	0	0.00016261	4.21424e-05
NM_5_k127_110377_353	8.62546e-05	0	0	1.69991e-05	3.71575e-06	0	0	9.18648e-06	2.16161e-05	2.80105e-05
NM_5_k127_111439_1	4.32574e-05	0.000100116	3.105e-05	2.9554e-05	4.84505e-05	3.86145e-05	5.90261e-05	0	4.69761e-05	7.60905e-05
NM_5_k127_112343_1	5.3808e-05	3.73603e-05	0	5.51434e-05	0	0	0	0	0	2.83948e-05
NM_5_k127_113231_1	2.37218e-05	0	0	4.86211e-05	0	0	0	0	0	0
NM_5_k127_114883_3	9.63374e-06	6.68897e-06	2.07452e-05	9.87284e-06	1.07903e-05	9.02972e-05	2.62911e-05	0	4.70787e-05	0
NM_5_k127_116271_1	1.10306e-05	0	0.000190026	5.6522e-05	3.70646e-05	0.000236321	0	0.00181743	0	1.16418e-05
NM_5_k127_116896_1	9.80501e-06	2.72315e-05	0	4.01934e-05	0	0	1.33793e-05	0	0	0
NM_5_k127_119104_1	3.19729e-05	1.10998e-05	0	5.73412e-05	0	0	1.0907e-05	0	0	0
NM_5_k127_119216_1	0.00142672	0.00106399	0.000199129	0.00127259	0.000784201	7.07547e-05	0.00106353	0	0.00043038	0.00114327
NM_5_k127_122498_2	1.11986e-05	0	0.000361724	0	0	0.00014995	0	0.00286844	0	0
NM_5_k127_123263_2	0.00324791	0.00320538	0.00224336	0.00249116	0.00310016	0.00112143	0.00313576	8.48474e-05	0.000798594	0.0022098
NM_5_k127_123263_3	0.00317061	0.00307125	0.00195755	0.00289711	0.0030794	0.00142505	0.00337339	9.97703e-05	0.000920991	0.00272618
NM_5_k127_123263_4	0.00325718	0.00301794	0.00220439	0.00257505	0.00299828	0.00145135	0.00286094	6.06353e-05	0.000570707	0.00236881
NM_5_k127_123990_1	8.89119e-05	0	1.19664e-05	5.12542e-05	0	1.48817e-05	0	6.92457e-05	0	0.000117298
NM_5_k127_125709_1	7.40311e-06	1.02804e-05	0	0.000273126	0.000199005	0	0.000121221	0	0.000217067	0.000195333
NM_5_k127_127715_2	1.92675e-05	0	0	7.89827e-05	6.47417e-05	2.57992e-05	0	0	3.13858e-05	8.13404e-05
NM_5_k127_128267_1	1.56463e-05	2.17273e-05	0	0	0	0	0	4.33263e-05	0	0
NM_5_k127_128485_1	2.48811e-05	6.91026e-05	0	2.54986e-05	2.78681e-05	4.44212e-05	1.1317e-05	3.44493e-05	0.000351261	5.25196e-05
NM_5_k127_129048_2	9.11623e-06	0	0	0.000121452	3.06319e-05	0	1.24394e-05	0	0.000207898	5.77282e-05
NM_5_k127_133877_1	2.22841e-05	0	6.39817e-05	7.61239e-06	2.49593e-05	3.97846e-05	0	0	0.000169399	3.13585e-05
NM_5_k127_137692_1	0.000563266	0.000521455	0.000303233	9.62077e-05	0.000630887	0.000251405	0.000512397	0.000454926	0	0.000148619
NM_5_k127_138889_1	1.58714e-05	0	0	1.62653e-05	0	0	0	0	0	0
NM_5_k127_139098_1	2.02397e-05	2.81059e-05	0	1.0371e-05	0	0	0	0	0	0
NM_5_k127_139517_1	0.00119945	0.00118973	0.000461228	0.000899962	0.000887631	0.000229438	0.00125674	2.96554e-05	0.00027912	0.00103985
NM_5_k127_139517_2	0.00118579	0.000995653	5.9383e-05	0.000536959	0.000370646	0	0.000752583	7.63626e-05	0.000269525	0.000698511
NM_5_k127_140450_7	0.000285979	2.83662e-05	0.000131962	0.000314011	0	8.20558e-05	2.78734e-05	0	3.32747e-05	9.70154e-05
NM_5_k127_140975_1	6.46958e-06	0	0	3.31507e-05	0	0	0	8.95749e-06	8.4309e-05	0
NM_5_k127_142433_1	8.82451e-05	0	0	0.000135653	4.94195e-05	0	0	0	0	0
NM_5_k127_143284_1	1.77341e-05	9.85064e-06	0	6.54274e-05	1.19179e-05	0	9.67952e-06	0	1.15552e-05	3.74336e-06
NM_5_k127_143852_2	5.71535e-06	0	0	2.9286e-05	0	0	1.55976e-05	0	0	0
NM_5_k127_143852_3	1.65874e-05	0	0	5.09973e-05	0	0	0	0	0.00010808	8.75327e-05
NM_5_k127_144455_2	0.000110031	4.58386e-05	0.000402798	2.81905e-05	2.46481e-05	0.000589329	3.75353e-05	0.00540823	0.000501859	0.000423868
NM_5_k127_145566_1	1.63417e-05	0	0	0	0	0	0	0	0	0
NM_5_k127_146047_1	9.52971e-06	3.30837e-05	0	0.000102545	0.000112074	0	6.5018e-05	0	0.000124187	0.000196126
NM_5_k127_146615_1	4.53936e-06	0	0	4.65202e-05	0	0	1.23882e-05	0	0	1.43727e-05
NM_5_k127_147526_1	1.85389e-05	3.86161e-05	0	2.84985e-05	0	0	0	0	0	0
NM_5_k127_149094_1	6.28526e-06	3.49122e-05	0	0.000193238	8.44777e-05	1.6832e-05	2.57293e-05	0	0.000286675	7.29689e-05
NM_5_k127_149831_1	0.000284122	0.000255296	0.000107969	0.000154151	5.61585e-05	0.000134273	0.000114028	0.000416523	0.000108899	0.000105835
NM_5_k127_150180_1	9.07871e-06	0	0	4.65202e-05	0	0	1.23882e-05	0	0	1.91635e-05
NM_5_k127_150480_1	7.257e-06	2.01549e-05	0	8.18082e-05	6.50256e-05	0	1.98048e-05	0	7.09277e-05	9.95684e-05
NM_5_k127_151227_1	0.00239613	0.0023453	0.000340955	0.00166591	0.00221087	8.48041e-05	0.00197328	4.38446e-05	0.000378281	0.0017045
NM_5_k127_15349_1	5.74512e-06	7.97799e-06	0	0.00020607	0.00019948	3.07709e-05	7.83941e-05	0	3.74341e-05	0.000375935
NM_5_k127_154166_1	0.000167554	7.75582e-05	0.000240539	0	3.12782e-05	0.00029914	0.000114316	0	0	2.9473e-05
NM_5_k127_154484_1	2.79257e-05	1.93895e-05	0	0	0	0	5.71582e-05	0	0	1.47365e-05
NM_5_k127_155759_1	5.00256e-06	6.94682e-06	2.15449e-05	4.61404e-05	0	1.33969e-05	0	1.38526e-05	0.00014668	5.27975e-06
NM_5_k127_156282_1	7.58119e-06	1.05277e-05	0	3.88467e-05	0	2.03025e-05	2.06896e-05	0	0	0
NM_5_k127_157317_3	1.11421e-05	0	0	0	0	0	0	0	0	0
NM_5_k127_15767_4	0.00185842	0.00213116	0.00131675	0.00148677	0.00213524	0.000931155	0.00184874	4.98017e-05	0.000273432	0.00173362
NM_5_k127_15767_6	0.0035298	0.00383511	0.00237532	0.00291402	0.00391695	0.00161923	0.0035901	2.2626e-05	0.000798594	0.00286303
NM_5_k127_158198_2	9.42789e-06	0	0	3.86475e-05	0	0	0	0	0	9.9503e-06
NM_5_k127_16112_1	5.24021e-06	7.27684e-06	1.12842e-05	0.000247032	0.000176079	2.80666e-05	0.000135858	0	0.000136577	0.000326304
NM_5_k127_162618_1	9.46836e-06	1.31483e-05	0	4.85167e-05	0	0	0	0	0	0
NM_5_k127_164273_1	8.71987e-06	2.42178e-05	0	3.57451e-05	0	0	0	0	2.84085e-05	0
NM_5_k127_164355_2	9.76162e-06	0	0	4.00156e-05	0	0	0	0	0	0
NM_5_k127_165144_1	1.42331e-05	0	0.00045974	2.91726e-05	0	0.000152465	0	0.00204947	0	0
NM_5_k127_168246_1	8.89567e-06	0	0.00022987	1.82329e-05	0	0.000404985	0	0.00257416	0	0
NM_5_k127_16904_1	8.35654e-06	0	0	1.71279e-05	0	0	1.14028e-05	0	0	1.76392e-05
NM_5_k127_170232_2	3.95363e-05	3.29414e-05	0.00078326	2.43105e-05	0.000159418	0.000592919	1.07897e-05	0	5.15222e-05	2.50362e-05
NM_5_k127_17036_1	7.7408e-06	5.37465e-05	0	0.000126927	8.67008e-06	2.07299e-05	5.28128e-05	0	5.04375e-05	4.90183e-05
NM_5_k127_171260_1	6.83011e-06	0	0.000308865	2.09989e-05	0	0.000219493	0	0.00230743	4.45037e-05	0
NM_5_k127_172108_2	2.8651e-05	0	0.000339332	2.20216e-05	0	0.000172637	0	0.00225121	2.33355e-05	0
NM_5_k127_173215_1	0.00015758	0.000196942	1.69666e-05	0.000104969	6.17743e-05	2.11001e-05	0.000290282	0	2.56691e-05	8.31561e-05
NM_5_k127_175059_3	2.93173e-05	1.01779e-05	0	3.38005e-05	0	0	1.50017e-05	0	0	0
NM_5_k127_176035_1	0.00109905	0.0011363	0.00108833	0.00101945	0.00123099	0.00075193	0.00141212	0.000921905	0.000418173	0.00104142
NM_5_k127_176203_1	4.01114e-05	1.8567e-05	0	2.74046e-05	0	0	1.82444e-05	0	0	2.82227e-05
NM_5_k127_176689_1	7.02588e-06	0	0	3.60013e-05	0	0	9.58704e-06	0	0	0
NM_5_k127_177506_1	5.1545e-06	0	0	3.6977e-05	5.7733e-06	8.28227e-05	2.11005e-05	0	0	0
NM_5_k127_178418_1	1.41418e-05	9.81906e-06	0	2.17392e-05	7.91979e-06	0	0	0	0	0
NM_5_k127_179109_1	2.14187e-05	0	0.000392043	1.64627e-05	0	0.000315477	0	0.00296554	1.7445e-05	0
NM_5_k127_180685_1	0.00117153	0.00139444	0.00134329	0.00124738	0.00180637	0.00110011	0.00124565	4.21311e-05	0.000297407	0.00105981
NM_5_k127_181005_1	6.42561e-05	8.92295e-05	0	0.000175602	1.1995e-05	8.60391e-05	4.38398e-05	0	0.00017445	0.000180844
NM_5_k127_181005_2	3.10722e-05	0	0.000133821	0	0	8.32115e-05	4.2399e-05	0.000129064	0	0
NM_5_k127_181736_2	3.50179e-05	1.62092e-05	0	5.98116e-05	1.30739e-05	0	0	0	0	0
NM_5_k127_183622_2	6.17963e-06	0	0	6.333e-05	0	0	5.05938e-05	0	2.01326e-05	6.52204e-06
NM_5_k127_18371_1	9.89295e-06	1.37379e-05	0	0.00020277	0.000110806	0	8.09955e-05	0	3.22302e-05	0.000156617
NM_5_k127_18440_1	5.1787e-05	5.75314e-05	0.000267642	0.000106145	0.000232016	0.000332846	0.000127197	0.0014914	0	4.37253e-05
NM_5_k127_185139_1	1.65874e-05	0.000138205	0	5.09973e-05	0	0	0	2.29662e-05	0.000162121	0.000105039
NM_5_k127_18843_4	1.8083e-05	0	0	6.48613e-05	1.01269e-05	2.42132e-05	1.23374e-05	0	2.94563e-05	0.000124052
NM_5_k127_191522_3	0.000177134	2.23617e-05	0.000970934	1.65028e-05	3.60726e-05	0.00116435	2.19732e-05	0	0.000839398	0.000237936
NM_5_k127_196398_2	6.98141e-06	4.84739e-06	0	5.72375e-05	3.90977e-06	9.34813e-06	2.85791e-05	0	5.68619e-05	1.10524e-05
NM_5_k127_196785_1	2.39796e-05	0	0.000413099	3.68622e-05	0	0.000224762	0	0.00230748	0	0
NM_5_k127_197373_1	1.44191e-05	1.00116e-05	0	0.000140381	5.65255e-05	0	3.93507e-05	0	0.00011744	0.000152181
NM_5_k127_203855_21	0.000296272	1.36007e-05	5.27263e-06	9.53534e-05	0	3.93431e-05	0	1.69506e-05	0.000143587	0.0001473
NM_5_k127_203855_22	0.000342035	1.89987e-05	0	8.06205e-05	3.83097e-06	9.15972e-06	9.33436e-06	0	0.000111432	0.000140785
NM_5_k127_203855_5	0.000346626	0	1.55504e-05	9.9908e-05	0	1.93389e-05	9.85379e-06	1.49976e-05	5.88162e-05	0.000175295
NM_5_k127_207727_1	1.49063e-05	0	0	0	0	0	2.03401e-05	0	0	0
NM_5_k127_20827_1	0.00276174	0.00197429	0.00010557	0.00170822	0.00168392	4.37631e-05	0.0017839	0	0.000479156	0.0018627
NM_5_k127_209397_1	2.75766e-05	0	2.96915e-05	1.41305e-05	0	0	0	0	0	0
NM_5_k127_209964_1	1.40518e-05	0	0	0.000172806	9.44321e-05	0	9.58704e-05	0	0	0.000118643
NM_5_k127_210098_1	1.69702e-05	2.35658e-05	0	0	0	0	0	0	0	0
NM_5_k127_211019_1	5.32881e-05	0	0	0	0	0	0	0	0	0
NM_5_k127_212846_1	6.37609e-06	0	0	8.49464e-05	4.28493e-05	1.70752e-05	4.35019e-05	0	2.07727e-05	4.03764e-05
NM_5_k127_213207_2	1.31317e-05	9.1177e-06	0	2.69152e-05	0	0	0	0	0	0
NM_5_k127_215440_1	2.44221e-05	1.13046e-05	0	2.50282e-05	0	0	1.11082e-05	0	0	0
NM_5_k127_217556_2	6.35771e-06	1.76573e-05	0	3.25775e-05	0	0	0	0	0	0
NM_5_k127_217577_1	0.000879744	0.000883354	0.0017487	0.000582558	0.00142498	0.000869892	0.000960351	0	8.81883e-05	0.000614233
NM_5_k127_217904_1	1.8083e-05	0	0	0	2.02539e-05	0	0	0	0.000353476	0
NM_5_k127_219308_2	1.8083e-05	0	0	1.85318e-05	6.07617e-05	4.84264e-05	0	0	0	0
NM_5_k127_220288_1	0.000272361	0.000151286	0.00017595	0.000167473	0.000244047	0.000218816	7.43292e-05	0	0	5.74906e-05
NM_5_k127_23037_39	1.50898e-05	0	0	2.78357e-05	0	0	0	0	9.83221e-06	1.59259e-05
NM_5_k127_23504_1	7.257e-06	4.03098e-05	0	0.000490849	0.000219462	0	5.94144e-05	0	0.000189141	0.000337001
NM_5_k127_23793_2	3.50179e-05	0	0	0.000179435	0	0	0	0	0	3.69583e-05
NM_5_k127_256_1	2.39796e-05	0	0	0	0	0	1.63605e-05	0	0	0
NM_5_k127_26101_1	0.000692118	0.000480557	0.000745199	8.8662e-05	0.000387604	0.000115844	0.000295131	0	0.000140928	0.000502197
NM_5_k127_26259_1	2.82837e-05	0	0.000152264	1.44928e-05	0	0.000227231	0	0.00166431	0	0
NM_5_k127_26674_2	0.000144539	0.000116204	0.000114671	0.000132534	6.81648e-05	0.000142607	0.000145326	0	0	0.000112404
NM_5_k127_28852_1	0.00206493	0.00220575	0.00140619	0.00168209	0.0017198	0.000661698	0.00187845	0	0.000632486	0.00135977
NM_5_k127_28899_1	1.88022e-05	3.4813e-05	1.34961e-05	0.0003918	0.000238674	1.67841e-05	7.69687e-05	0	0.000265442	0.000337349
NM_5_k127_29092_1	1.04063e-05	2.89014e-05	2.24087e-05	0.000373259	2.33111e-05	0.000167208	0.000227195	0	0	3.29486e-05
NM_5_k127_29943_1	9.76162e-05	0.000135555	2.10205e-05	0.000170066	0.000153069	0.000339842	0.000253081	0	0	3.09076e-05
NM_5_k127_29990_1	5.62787e-06	0	0	1.73027e-05	0	0	1.53588e-05	0	0	5.93972e-06
NM_5_k127_30156_1	1.01198e-05	0	0	1.0371e-05	0	0	2.76177e-05	0	0	0
NM_5_k127_3064_25	0.00025527	1.29373e-05	2.40742e-05	6.11049e-05	4.17394e-06	2.99393e-05	0	1.80587e-05	0.000145689	0.000100293
NM_5_k127_3064_26	0.000228283	1.01442e-05	1.57306e-05	4.49182e-05	4.09102e-06	1.46722e-05	0	1.01143e-05	6.54477e-05	0.00011372
NM_5_k127_3064_30	0.00027537	2.19767e-05	1.36317e-05	7.13621e-05	0	4.23818e-05	1.72759e-05	8.76472e-06	0.000123742	0.000167028
NM_5_k127_3064_31	0.000356546	7.73623e-06	1.19966e-05	9.13487e-05	0	0	0	0	0.000217798	0.000141113
NM_5_k127_31659_1	6.60517e-06	0	0	1.35382e-05	0	0	1.80259e-05	0	4.3038e-05	6.97117e-06
NM_5_k127_31935_2	1.7936e-05	0	0	0	0	0	2.44742e-05	0	2.92168e-05	9.46492e-06
NM_5_k127_32211_1	2.04271e-05	0	4.39874e-05	0	2.28794e-05	0	0	0	0	2.1559e-05
NM_5_k127_32323_1	6.74657e-06	1.87373e-05	0	0.000145194	3.77825e-05	0	3.68236e-05	9.34099e-06	2.19796e-05	4.27224e-05
NM_5_k127_32632_3	0.00032635	0	0.000449765	2.6756e-05	0.000438634	0.000699174	0	1.8074e-05	0.000850573	0.000179105
NM_5_k127_33527_1	6.12813e-05	0	0	2.51209e-05	0	0	0	0	0	0
NM_5_k127_33527_2	2.25115e-05	0	0	0	0	0	0	0	0	0
NM_5_k127_33971_1	2.28614e-05	0	0.000196918	1.17144e-05	0	0.000336726	0	0.00180422	7.44802e-05	0
NM_5_k127_34330_1	6.48861e-06	9.01043e-06	2.7945e-05	0.000285935	0	3.47531e-05	2.65618e-05	8.98384e-06	4.22785e-05	1.36963e-05
NM_5_k127_36851_1	2.12128e-05	2.94572e-05	1.14198e-05	0.000119566	8.31578e-05	0	5.7891e-05	0	0.000207327	0.000229479
NM_5_k127_38380_1	4.58654e-06	1.91074e-05	0	0.000117509	3.59601e-05	0	1.87755e-05	0	0.000104598	6.29289e-05
NM_5_k127_39641_14	5.35282e-05	0.000292019	0	0.000195917	4.28245e-06	0	0.000114779	0	0.000298954	0.000391424
NM_5_k127_41295_1	1.92507e-05	5.88116e-05	0	0.000260416	0.000133683	5.15534e-05	6.82972e-05	0	0.00011289	0.000300697
NM_5_k127_41670_1	2.52129e-05	3.5012e-05	8.14396e-05	3.87579e-05	4.23596e-05	0.000270081	3.44038e-05	3.49086e-05	4.10705e-05	0.000731773
NM_5_k127_42617_78	3.55827e-05	0	0	0	3.98544e-05	0	4.85537e-05	0	0	0.000112663
NM_5_k127_42981_1	0.000857938	7.09155e-05	0	0.000115137	1.14397e-05	5.47039e-05	0	2.82825e-05	0.000465846	0.00020481
NM_5_k127_45649_1	2.32224e-05	6.44957e-05	0	0	0	0	0	0	7.56562e-05	2.45092e-05
NM_5_k127_477_5	0.0020067	0.00237122	0.000966233	0.0017244	0.0020382	0.000767709	0.00176878	1.72571e-05	0.000324852	0.00151278
NM_5_k127_477_6	0.000328572	0.000521455	0.000202155	9.62077e-05	5.25739e-05	0.000125703	0.000320248	0	0	0
NM_5_k127_49937_1	9.0046e-06	0	0	9.22808e-06	2.01712e-05	0	2.45741e-05	0	0	0
NM_5_k127_51532_1	2.87756e-05	2.66395e-05	0	5.89795e-05	0.000311558	0	1.30884e-05	0	0	0
NM_5_k127_52285_1	2.09112e-05	0	0	1.07151e-05	2.34216e-05	0	0	0	0	0
NM_5_k127_5423_1	1.77913e-05	0	0	3.64658e-05	0	0	0	0	0	0
NM_5_k127_54387_1	2.27436e-05	0.000221081	0	0.000745857	0	0	0.000279309	0	0.000148193	0.000288046
NM_5_k127_54656_1	2.07473e-05	0	0	1.41748e-05	0	0	0	0	2.25309e-05	7.29896e-06
NM_5_k127_55324_5	3.08549e-05	6.42702e-05	0	8.43219e-05	0	0	2.80684e-05	0	5.02611e-05	0.000130258
NM_5_k127_56263_2	1.56463e-05	0	0	0	0	0	0	0	5.09741e-05	0
NM_5_k127_56796_1	8.78935e-06	1.22054e-05	0	9.90824e-05	0.000137823	2.35379e-05	5.99668e-05	1.21693e-05	0.000229079	0.000176251
NM_5_k127_57027_1	1.11608e-05	5.16618e-06	0	0.000217319	2.08345e-05	1.99259e-05	5.07644e-05	0	0.000193925	0.000149204
NM_5_k127_57245_2	0.000190529	0.000278504	6.47815e-05	0.000133597	0.000572817	0	0.000191567	0	0	5.29175e-05
NM_5_k127_5774_1	2.45125e-05	0	0.000158355	0	0	0.000131289	0	0.00135756	0	0
NM_5_k127_58053_6	0.00182658	0.00233884	0.00132814	0.00158019	0.00281638	0.00101643	0.00223347	0.000131377	0.0004637	0.00127685
NM_5_k127_58957_1	6.84424e-06	1.26724e-05	0	0.000166001	7.6659e-06	1.22193e-05	3.11306e-05	0	0.000133787	0.000103537
NM_5_k127_58957_2	1.07406e-05	1.7898e-05	0	0.000151899	1.44361e-05	0	4.6899e-05	0	6.29855e-05	6.80147e-05
NM_5_k127_59629_3	0.000770394	0.00102118	0.000452442	0.000753627	0.00156887	0.000187556	0.00143349	4.84842e-05	0.000114085	0.00110875
NM_5_k127_60395_1	0.00169249	0.00229181	0.00284676	0.00620448	0.000839377	0.00500603	0.00483721	0.000676188	0.00422462	0.0020351
NM_5_k127_60663_1	4.55811e-05	0.00017723	0	8.40823e-05	0	0	5.59772e-05	0	0.000118799	0.000177995
NM_5_k127_60663_12	7.24234e-05	0.000301713	0	0.000199825	0	0	0.000114028	0	0.000127049	0.000341024
NM_5_k127_60784_1	1.52147e-05	6.33837e-05	0.00101565	6.23691e-05	0.000698689	0.000651919	2.07609e-05	0	0	6.42309e-05
NM_5_k127_61307_1	8.78935e-06	0	0	4.50375e-05	0	0	2.39867e-05	0	0	0
NM_5_k127_62225_1	8.58415e-06	0	0.00025879	1.75944e-05	0	0.000298849	0	0.00238893	2.79663e-05	0
NM_5_k127_62248_10	4.82214e-05	0.000100444	0	8.64818e-05	0	0	9.86994e-05	0	3.92751e-05	8.90633e-05
NM_5_k127_62530_1	3.14039e-05	0	0	4.02292e-05	0	0	1.07129e-05	0	0	0
NM_5_k127_63336_1	6.61838e-05	0	0	4.52176e-05	1.64732e-05	0	0	0	0	3.88062e-05
NM_5_k127_63691_1	0.000310722	8.62971e-05	3.34552e-05	0.000206982	0	0	0	6.45318e-05	0.000354306	0.000262352
NM_5_k127_64017_1	2.74053e-05	0	0	1.40427e-05	0	0	1.86977e-05	0	0	0
NM_5_k127_6405_1	0.000494477	0.000607428	0.000122861	0.000311846	0.000106507	0	0.000493072	0	0	0.000180649
NM_5_k127_64353_5	6.35161e-06	5.88013e-06	0	4.3395e-05	2.37138e-06	1.70097e-05	2.88899e-05	0	5.51811e-05	3.12833e-05
NM_5_k127_64440_1	3.23242e-05	0.000100996	0	8.28161e-05	9.95631e-05	0	1.10269e-05	0	0.000105309	7.67594e-05
NM_5_k127_65254_7	1.49568e-05	2.07698e-05	0	0.0001916	0	0	0.000173477	0	2.43639e-05	0
NM_5_k127_65343_40	2.20246e-05	4.3328e-05	7.90457e-06	3.94996e-05	1.64458e-05	2.45758e-05	3.50621e-05	2.54119e-06	5.38154e-05	0.000133658
NM_5_k127_67105_2	1.04063e-05	2.89014e-05	0	0	0	0	4.2599e-05	0	0	0
NM_5_k127_68299_3	1.62414e-05	3.75895e-06	0.000279793	8.32226e-06	3.03187e-06	0.000318961	0	0.00282963	3.52753e-05	0
NM_5_k127_70223_1	1.2464e-05	0	0	3.832e-05	1.39603e-05	0	0	0	0	1.31546e-05
NM_5_k127_70359_4	2.55044e-05	1.77084e-05	0	1.30687e-05	0	0	0	0	0	1.34588e-05
NM_5_k127_7106_1	6.12813e-06	8.50985e-06	0	8.16429e-05	2.74553e-05	0	4.18102e-05	0	0.000179684	5.17416e-05
NM_5_k127_7172_3	1.24741e-05	2.72205e-05	1.15121e-05	6.2092e-05	2.79432e-05	1.43167e-05	4.86322e-05	0	1.16112e-05	0.000118487
NM_5_k127_73344_1	5.59931e-06	0	0	4.59062e-05	0	8.99698e-05	3.05617e-05	0	7.2968e-05	5.90957e-06
NM_5_k127_74173_4	0.000102136	0.000624056	8.79749e-05	0.000868764	3.43191e-05	0.000300871	0.000738646	0	0.000532396	0.000754564
NM_5_k127_75421_1	2.02397e-05	0	0	0	0	0	2.76177e-05	0	0	2.13612e-05
NM_5_k127_75871_1	2.79257e-05	7.75582e-05	6.01347e-05	0.000243259	1.56391e-05	0.000186963	0.000362002	1.93323e-05	0.000272937	0.000132629
NM_5_k127_7718_1	1.21885e-05	0	0.000209973	0	0	0.000195846	0	0.00148506	0	0
NM_5_k127_77980_5	0.000220613	1.02118e-05	0	4.52176e-05	0	0	0	1.01817e-05	7.18734e-05	4.65674e-05
NM_5_k127_77980_6	0.000166926	6.26492e-06	9.71502e-06	6.01052e-05	0	1.20818e-05	0	1.24929e-05	0.000132282	8.57069e-05
NM_5_k127_78263_2	5.58513e-06	0	2.40539e-05	3.43425e-05	0	1.4957e-05	1.52422e-05	2.31988e-05	3.63916e-05	2.9473e-05
NM_5_k127_78513_1	5.47426e-06	5.3213e-05	0	0.000151473	3.67887e-05	0	2.98792e-05	0	0.000107008	8.08863e-05
NM_5_k127_80076_1	1.04063e-05	0	0	4.26581e-05	0	0	1.41997e-05	0	0	0
NM_5_k127_81087_1	2.29805e-05	0	0	0	0	0	0	6.36355e-05	0.000149736	0
NM_5_k127_81911_2	6.70555e-06	9.3117e-06	0	4.81038e-05	0	5.38725e-05	9.14994e-06	0	0	3.53856e-05
NM_5_k127_82062_1	2.32224e-05	0	0	0	0	0	0	0	0	0
NM_5_k127_82087_1	1.09214e-05	0	0	3.35774e-05	0	0	0	0	0	0
NM_5_k127_84256_2	2.04271e-05	2.83662e-05	0	4.18682e-05	0	0	5.57469e-05	0	6.65495e-05	4.3118e-05
NM_5_k127_84400_2	1.67131e-05	0	7.19794e-05	3.42558e-05	7.4878e-05	8.95154e-05	0.000136833	6.94206e-05	0	1.76392e-05
NM_5_k127_84885_1	6.48861e-05	0	0	5.31972e-05	0	3.47531e-05	0	0	0	0
NM_5_k127_85107_1	2.1771e-05	3.02324e-05	1.56271e-05	0.000237987	8.1282e-05	1.94343e-05	4.9512e-05	0	0.000212783	0.000214455
NM_5_k127_851_1	3.06407e-05	5.67324e-05	0	0.000293077	0.000102957	2.73519e-05	2.78734e-05	0	9.98242e-05	0.000334164
NM_5_k127_88804_16	6.60517e-05	0.000165101	0	0.000135382	0	1.17925e-05	3.00432e-05	0	0.000157806	0.000209135
NM_5_k127_89113_1	3.88403e-06	1.07871e-05	0	7.5628e-05	2.17515e-05	1.04014e-05	3.17993e-05	1.07553e-05	2.53075e-05	6.14886e-05
NM_5_k127_89490_1	1.71018e-05	0	0	1.75262e-05	0	0	0	0	0	0
NM_5_k127_90432_1	2.64207e-05	0	0.000113788	0	0	0.000106132	0	1.82905e-05	0.000129114	6.97117e-05
NM_5_k127_9309_2	1.72018e-05	0	0	4.40717e-05	0	0	1.17362e-05	0	0	0
NM_5_k127_9309_3	6.32581e-05	0	0	5.67246e-05	0	0	1.07897e-05	0	0	0
NM_5_k127_96814_1	1.06064e-05	0	2.28396e-05	4.34785e-05	0	0	0	0	3.45545e-05	1.11941e-05
NM_5_k127_97501_1	8.7084e-05	0.000161239	3.12542e-05	0.00028261	0	3.88685e-05	0.000138634	0	0.000472852	0.000459547
NM_5_k127_9966_25	9.2781e-05	0	0	4.22594e-05	0	0	0	0	6.71714e-05	1.08802e-05
NM_5_k127_9966_50	9.48872e-05	1.09805e-05	0	2.43105e-05	0	0	0	0	0	4.17271e-05
unmapped_k127_1002682_1	2.42432e-05	0	0	0	0	0	0	0	0	0
unmapped_k127_1013391_1	0.00015347	0	0	0	3.22301e-05	0	0	0	3.12493e-05	5.06167e-05
unmapped_k127_1027729_2	0.000205221	7.12453e-05	0	0	0	0	0	0	0	0
unmapped_k127_1056801_1	4.32574e-05	0	0	0	0	0.000115844	0	0	0	0
unmapped_k127_1059997_1	2.74053e-05	0	0	0	0	3.66958e-05	0	0	0	2.89238e-05
unmapped_k127_160074_1	3.2443e-05	0	0	0	0	0	0	0	0	0
unmapped_k127_16284_2	2.20613e-05	3.06355e-05	0	0	0	0	6.02066e-05	0	0	0
unmapped_k127_190324_1	0.000160446	5.57009e-05	0	0	0	0	2.73667e-05	0	0	8.4668e-05
unmapped_k127_21229_1	1.71018e-05	0	0	0	1.91548e-05	0	0	0	5.57158e-05	0
unmapped_k127_215656_1	2.22841e-05	1.54725e-05	0.000239931	0	0	0.000417739	0	9.25608e-05	0.000108899	2.35189e-05
unmapped_k127_220038_1	8.68554e-05	0	0.000261847	5.34066e-05	3.8913e-05	9.30397e-05	0	0.000456973	0.000113187	0.000110002
unmapped_k127_224195_1	1.55361e-05	0	0	0	0	0	0	0	0	0
unmapped_k127_224422_1	2.59544e-05	0	0	0	0	6.95061e-05	0	0	0	0
unmapped_k127_237163_2	1.22563e-05	1.70197e-05	0	0	0	0	1.67241e-05	0	0	1.29354e-05
unmapped_k127_240580_1	1.42331e-05	0	0	0	0	0	0	0	0	0
unmapped_k127_286240_1	2.12128e-05	0	0	0	0	0	0	0	6.91091e-05	0
unmapped_k127_291677_1	1.74397e-05	1.21089e-05	3.75545e-05	0	3.90668e-05	2.33519e-05	1.18985e-05	0	2.84085e-05	9.20304e-06
unmapped_k127_293793_1	3.26834e-05	0	0	0	0	0	0	0	0	1.72472e-05
unmapped_k127_294906_1	9.59186e-06	0	2.0655e-05	0	0	0	0	0	0	0
unmapped_k127_307656_1	1.23247e-05	0	0	0	0	3.30057e-05	0	0	0	0
unmapped_k127_335844_1	8.93169e-06	3.72091e-05	0	9.15336e-06	0	0	0	0	0	0
unmapped_k127_339694_1	4.83093e-05	0	0	0	0	0	0	0	0	0
unmapped_k127_358962_1	6.726e-05	0	0	0	0	0	0	0	0.000219126	8.51843e-05
unmapped_k127_359715_1	0.000167361	0	0	0	0	0	0	0	0	1.60577e-05
unmapped_k127_372826_1	1.01665e-05	0	0	0	0	0	0	0	0	1.07298e-05
unmapped_k127_396823_2	2.00557e-05	0	0	0	0	0	0	0	0	0
unmapped_k127_400510_1	3.90465e-05	0	8.40822e-05	0	0.000109335	0.000104567	5.32802e-05	0	0	0
unmapped_k127_412435_1	2.00557e-05	0	0	2.05535e-05	0	0	0	0	0	0
unmapped_k127_444974_1	3.27643e-05	1.51661e-05	0	2.2385e-05	0	0	1.49026e-05	0	0	3.45797e-05
unmapped_k127_451919_1	0.000191837	0	0	9.82991e-05	0	0	0	0	0	6.7489e-05
unmapped_k127_463094_1	7.7408e-06	0	0	1.58658e-05	0	0	0	0	0	0
unmapped_k127_473542_1	5.31597e-06	1.47641e-05	1.14473e-05	0	1.19083e-05	0	7.25381e-06	0	1.73189e-05	0.000117821
unmapped_k127_480783_1	2.98125e-05	4.13993e-05	6.41979e-05	0	0	7.98381e-05	2.03401e-05	0	0.000194253	0.000173055
unmapped_k127_486585_1	4.52539e-05	0	0	0	0	0	4.63128e-05	0	0	0
unmapped_k127_526193_1	0.000349485	0	0	0.000156695	0	0	0	0	3.55809e-05	9.22127e-05
unmapped_k127_555037_1	1.10306e-05	1.53177e-05	0	0	1.23549e-05	5.90802e-05	0	3.05451e-05	0	0
unmapped_k127_556251_1	1.2394e-05	3.44219e-05	0	2.54031e-05	0	0	3.3824e-05	0	0	0
unmapped_k127_575227_1	1.33705e-05	0	0	6.85115e-06	0	0	0	0	2.17798e-05	0
unmapped_k127_579691_1	1.65874e-05	0	0.000142877	0	0	4.44212e-05	0	0	0.000378281	3.50131e-05
unmapped_k127_581649_1	4.84863e-05	0	0.000261024	2.48448e-05	0	0.000129847	3.30806e-05	3.3566e-05	7.89818e-05	0
unmapped_k127_586109_1	9.80501e-06	0	4.22279e-05	0	0	5.25157e-05	0	0	0	0
unmapped_k127_605396_1	1.94372e-05	0	0	0	0	5.2053e-05	0	0	3.16623e-05	2.05143e-05
unmapped_k127_613195_1	7.13957e-06	0	6.1497e-05	0	7.99668e-06	3.82396e-05	0	0	0	7.53518e-06
unmapped_k127_626034_2	1.88558e-05	0	0	7.72951e-05	0	0	0	0	0	0
unmapped_k127_629782_1	6.08587e-05	2.11279e-05	0	0	0	0	2.07609e-05	2.10656e-05	0	6.42309e-05
unmapped_k127_691571_1	1.51105e-05	2.09832e-05	0	1.54855e-05	0	0	2.06187e-05	0	0	0
unmapped_k127_700337_1	2.9415e-05	0	0	0	0	0	0	0	0.000574987	9.31348e-05
unmapped_k127_705087_1	4.79593e-05	0	0	0	0	3.21088e-05	0	0	0.000117185	1.26542e-05
unmapped_k127_708239_1	8.17084e-05	0	0	0	0	0	0	0	0	0
unmapped_k127_708764_1	1.90183e-05	0	0	0	0	0	2.59511e-05	0	0	0
unmapped_k127_72076_1	7.91943e-05	0	0	5.79713e-05	0	0	0	0	0	1.19404e-05
unmapped_k127_735973_1	0.000633063	0.000319675	0.000413099	0.000393197	0.000558655	0.000205496	0.000445006	2.65609e-05	6.24986e-05	0.0003037
unmapped_k127_757564_1	9.80501e-05	0	0	0	0	0	0	0	0	0
unmapped_k127_772126_1	1.32103e-05	0	0	0	0	0	1.80259e-05	0	0	0
unmapped_k127_801608_1	1.62215e-05	0	0.000104794	3.32482e-05	0	4.34413e-05	2.21348e-05	0	0	0
unmapped_k127_815021_1	0.00168907	0.00151582	0.0012124	0.00156613	0.00177601	0.00064619	0.00147381	4.77266e-05	0.000449209	0.00111568
unmapped_k127_822162_1	3.8704e-05	0	0	9.91614e-06	0	0	0	1.3397e-05	6.30469e-05	1.02121e-05
unmapped_k127_822177_1	5.8056e-05	0	0	0	0	0	0	0	0	0
unmapped_k127_842327_1	2.34694e-05	4.88864e-05	2.52694e-05	2.40519e-05	0	0	0	0	7.64611e-05	0
unmapped_k127_856882_1	1.56463e-05	2.17273e-05	0	0.000224485	8.76232e-05	0	4.26997e-05	0	5.09741e-05	0.000132106
unmapped_k127_866814_1	1.56463e-05	0	0	1.60346e-05	0	0	0	0	0	0
unmapped_k127_880935_1	1.69702e-05	0	0	0	3.8015e-05	0	0	0	0	0
unmapped_k127_884075_1	1.09758e-05	4.57246e-05	0	0	0	0	0	0	0	0
unmapped_k127_912717_2	3.34262e-05	0	0	0	0	0	0	0	0.000108899	3.52783e-05
unmapped_k127_913625_1	1.37883e-05	0	5.9383e-05	0	0	0	0	0	0	0
unmapped_k127_919433_1	4.47188e-05	0	0	0	0	0	0	0	0	0
unmapped_k127_945346_1	2.12128e-05	0	0	0	0	0	0	0.000117481	6.91091e-05	0
unmapped_k127_95172_1	1.7936e-05	0	3.86231e-05	1.83811e-05	2.00892e-05	0.000240163	0	0.000620834	0.000350602	9.46492e-05
unmapped_k127_992736_1	1.32103e-05	0	0	1.35382e-05	0	0	1.80259e-05	0	0	0
DM_1_k127_134056_2	0	7.49034e-06	0.000232305	0	0	0.000606691	0	0.000283793	0	5.69284e-06
DM_1_k127_135806_1	0	2.28112e-06	1.41493e-05	4.54533e-05	1.83989e-06	1.31974e-05	6.72449e-06	8.87012e-05	0.000101682	0
DM_1_k127_150516_1	0	8.90566e-06	0	0	0	3.43489e-05	0	0.00028414	0.000104467	0
DM_1_k127_167122_1	0	2.03784e-05	1.05336e-05	3.00782e-05	0	0	0	6.77274e-06	9.56188e-05	0
DM_1_k127_16931_59	0	3.3814e-06	0	0	1.63641e-05	6.52099e-06	0	0.000300056	0.000126929	2.56994e-06
DM_1_k127_191572_1	0	2.05607e-05	0	1.51737e-05	0	0	0	4.10001e-05	0.000434135	0
DM_1_k127_199784_2	0	3.69102e-05	0	1.36198e-05	2.97708e-05	0	0	9.20032e-05	0	4.2079e-05
DM_1_k127_206077_1	0	2.01549e-05	6.25085e-05	1.48742e-05	3.25128e-05	7.77371e-05	0	4.01909e-05	4.72852e-05	0
DM_1_k127_223807_1	0	2.35658e-05	0	1.73914e-05	0	4.54463e-05	6.94692e-05	2.34962e-05	0	5.37316e-05
DM_1_k127_3267_2	0	1.00444e-05	0	2.96509e-05	8.91171e-05	0	0	7.01034e-05	9.42602e-05	3.0536e-05
DM_1_k127_36257_2	0	1.92676e-05	0.00017927	0	0	0.000222944	0.00013253	0.00868325	0.000723255	0.000205014
DM_1_k127_41072_1	0	0.000456273	0.000101078	0.000721558	0	0.00050281	0.000512397	0.000259958	0.000611689	0.000148619
DM_1_k127_45148_1	0	4.08473e-05	3.1671e-05	0	0	0	0	0.000366541	0.000191662	0.00012418
DM_1_k127_72322_2	0	1.06744e-05	0	0	1.72193e-05	4.11709e-05	3.14669e-05	3.19286e-05	5.0086e-05	1.62256e-05
DM_1_k127_73002_1	0	2.3934e-05	0	3.53263e-05	0	4.61564e-05	0	0.000167043	0.000112302	7.27616e-05
DM_1_k127_94231_4	0	4.13993e-06	0	0	0	0	4.06802e-05	0.000445793	0.000291379	4.71967e-05
DM_2_k127_105653_14	0	8.70326e-06	2.69923e-05	2.56918e-05	0	0.000302115	1.71042e-05	8.67757e-06	8.16744e-05	6.61469e-06
DM_2_k127_117267_3	0	5.59042e-06	1.73381e-05	2.47542e-05	4.50908e-06	0.000107811	1.09866e-05	5.57391e-06	0.000131156	8.4977e-06
DM_2_k127_120609_5	0	1.11808e-05	6.93525e-05	3.30056e-05	1.80363e-05	0.000388118	5.49331e-05	5.57391e-05	0.000131156	2.54931e-05
DM_2_k127_122380_1	0	7.85525e-06	0.000353253	5.79713e-06	0	0.000287827	0	0.0026629	1.84291e-05	5.97018e-06
DM_2_k127_132994_5	0	7.04264e-05	0	2.59871e-05	0	6.79083e-05	0	0.000175546	0.000743518	0
DM_2_k127_139042_6	0	2.11279e-05	3.27631e-05	0	0	4.0745e-05	2.07609e-05	0	4.95679e-05	0
DM_2_k127_145869_1	0	6.2394e-06	3.87018e-05	9.20929e-06	1.00651e-05	6.01631e-05	3.67861e-05	0	2.92763e-05	1.89684e-05
DM_2_k127_1733_3	0	9.45539e-06	0	3.48901e-05	7.62646e-06	0.000273519	2.78734e-05	0	2.21832e-05	0
DM_2_k127_176187_4	0	3.06355e-05	7.91774e-05	7.53627e-06	8.23658e-06	0.000157547	1.00344e-05	1.01817e-05	2.39578e-05	3.10449e-05
DM_2_k127_19367_1	0	8.69092e-05	0.00158355	0	1.75246e-05	0.000670413	0	0	0	0
DM_2_k127_213633_5	0	3.83379e-05	2.7023e-05	3.60095e-05	8.43336e-06	0.000248688	4.79461e-05	3.47498e-06	0.000130828	1.85422e-05
DM_2_k127_226888_2	0	2.72315e-05	0	0	0	7.87736e-05	0	0	9.58312e-05	2.06966e-05
DM_2_k127_238373_5	0	4.72527e-05	0.0011724	1.74361e-05	6.35212e-06	0.000683447	1.54773e-05	0	0	1.19711e-05
DM_2_k127_243434_1	0	1.07871e-05	0.000100366	0	0	2.08029e-05	0	0.000376436	0.00010123	0
DM_2_k127_261289_2	0	1.45192e-05	0	0	7.02647e-05	2.80001e-05	0	0	3.40632e-05	3.31048e-05
DM_2_k127_271526_1	0	2.04237e-05	3.1671e-05	0	0	7.87736e-05	2.00689e-05	2.03634e-05	4.79156e-05	3.10449e-05
DM_2_k127_291613_1	0	3.90261e-05	0	0.000100804	7.86934e-05	0.000112892	0.000115045	0	0.000183117	7.41519e-05
DM_2_k127_3004_1	0	2.15743e-05	0	0.000111452	0	0.000124817	2.11995e-05	0	0	0
DM_2_k127_35715_1	0	1.45883e-05	2.26221e-05	0	1.17665e-05	0.000112534	0	0	0	8.86998e-05
DM_2_k127_42187_29	0	7.54568e-06	1.17011e-05	1.11373e-05	6.08614e-06	8.73106e-05	2.96584e-05	0	1.77028e-05	0
DM_2_k127_48055_80	0	7.62077e-06	0.000224533	0	0	0.000720132	0	0	0.00109062	0
DM_2_k127_51470_1	0	7.12453e-05	0	0	0	0	0	0	0	0
DM_2_k127_62291_1	0	7.85525e-06	0.000158355	5.79713e-06	0	4.54463e-05	0	0	0	0
DM_2_k127_65061_2	0	1.78113e-05	2.762e-05	0.000328616	0	3.43489e-05	1.75019e-05	1.77588e-05	0	0
DM_2_k127_66381_2	0	6.60247e-06	4.09538e-05	2.43629e-05	2.13015e-05	0.000356518	1.94634e-05	6.58299e-06	0.00012392	1.50541e-05
DM_2_k127_66957_6	0	1.45192e-05	0	1.07151e-05	0	8.40003e-05	0	1.44763e-05	3.40632e-05	4.41397e-05
DM_2_k127_75204_3	0	7.4358e-06	2.30614e-05	2.74379e-05	0	0.000258117	2.92265e-05	0	8.7225e-05	0
DM_2_k127_77651_11	0	1.8567e-05	0.00319589	0	0	0.00293611	0	0	8.71193e-05	0
DM_2_k127_77839_1	0	3.07894e-05	2.38726e-05	5.6806e-05	0	0.000445328	4.53819e-05	0	0.000144469	0
DM_2_k127_80286_8	0	2.4786e-06	0.000353608	0	3.99834e-06	0.000506675	0	3.70692e-05	5.815e-06	0
DM_2_k127_82117_26	0	5.97183e-06	2.31513e-05	1.10179e-05	2.40836e-06	0.000132441	2.64064e-05	5.9542e-06	7.70573e-05	0
DM_2_k127_82117_28	0	2.32675e-05	3.60808e-05	2.86187e-05	3.12782e-05	0.000224355	2.28633e-05	7.73292e-06	5.45874e-05	1.17892e-05
DM_2_k127_84030_1	0	1.63826e-05	2.54045e-05	6.04513e-06	0	3.15937e-05	0	0	0	0
DM_2_k127_87039_1	0	5.26835e-06	0.00010212	1.94401e-06	0	0.000167639	0	1.83848e-05	0	0
DM_2_k127_98305_6	0	1.55906e-05	4.83526e-05	5.17759e-05	1.25749e-05	0.000435961	2.29796e-05	2.33168e-05	0.000128019	4.14722e-05
DM_3_k127_117943_1	0	2.12746e-05	0.000131962	0	0	0.000287195	0	0	0	1.61692e-05
DM_3_k127_140967_2	0	2.00232e-05	3.105e-05	0	0	0.000154458	1.96754e-05	0	9.39522e-05	3.04362e-05
DM_3_k127_155308_5	0	7.73623e-06	0.000299914	0	0	0.000716123	1.52037e-05	0	1.81499e-05	0
DM_3_k127_156971_2	0	1.08253e-05	0.0016451	7.98898e-06	0.000227015	0.0010647	0	0	0.00139683	8.22746e-05
DM_3_k127_165049_1	0	7.12453e-05	0.000154672	0.00044166	0	0.000522104	5.60062e-05	0.000724557	0.0029418	6.49778e-05
DM_3_k127_185172_1	0	1.48716e-05	6.91841e-05	0	0	0	0	0	0	0
DM_3_k127_190602_1	0	8.1913e-06	7.62135e-05	1.81354e-05	6.60688e-06	6.31874e-05	3.21961e-05	0	1.92175e-05	0
DM_3_k127_216875_2	0	1.17377e-05	9.10085e-05	0	0	9.05443e-05	0	2.34062e-05	0	0
DM_3_k127_223226_1	0	1.72109e-05	0.000133445	0.000266733	0	0.000265529	1.6912e-05	6.86406e-05	8.07567e-05	6.54036e-05
DM_3_k127_22966_1	0	1.69257e-05	0	0	0	6.5282e-05	3.32633e-05	1.68757e-05	0	1.28639e-05
DM_3_k127_244184_1	0	2.11279e-05	0	0	3.40824e-05	0	4.15218e-05	0	9.91358e-05	0
DM_3_k127_43322_1	0	4.86277e-05	0.00165895	0	7.84436e-05	0.00046889	4.7783e-05	0	0	3.69583e-05
DM_3_k127_56088_5	0	9.36865e-06	0	6.91401e-06	1.5113e-05	0.000180673	5.52354e-05	0	0	0
DM_3_k127_81680_2	0	3.31194e-05	0	0	6.67831e-05	0	0	3.30217e-05	0.000621608	2.51716e-05
DM_3_k127_81680_3	0	1.45192e-05	2.25149e-05	1.07151e-05	4.68431e-05	8.40003e-05	0	0	6.81265e-05	8.82794e-05
DM_3_k127_9906_2	0	1.09023e-05	0.000101437	0	8.7935e-06	8.40999e-05	0	0.000271753	0.00122773	2.4858e-05
DM_4_k127_107518_4	0	1.62738e-05	3.15448e-05	1.50125e-05	1.9689e-05	0.000156919	3.99778e-05	0	9.54495e-05	1.23685e-05
DM_4_k127_109196_1	0	8.60547e-06	0	0	0	0	0	4.29004e-05	0.00355329	0
DM_4_k127_112492_1	0	9.3117e-06	0	0	0	0	0	9.28421e-06	0.00010923	0
DM_4_k127_117486_1	0	2.92463e-05	0	0.00021044	0.000117946	1.41003e-05	6.46611e-05	0	0.000188689	0.000133367
DM_4_k127_120819_1	0	1.2403e-05	0	9.15336e-06	0	0	0	0	2.90986e-05	3.77064e-05
DM_4_k127_14153_2	0	8.1913e-06	0	0	1.32138e-05	1.57968e-05	3.21961e-05	0.00109439	0.000864787	1.86768e-05
DM_4_k127_156231_1	0	1.36158e-05	0	0	0	0	0	5.43023e-05	0.000415269	0
DM_4_k127_156779_7	0	1.13046e-05	1.75301e-05	1.66855e-05	3.64719e-05	0.000348813	2.22165e-05	0	7.95647e-05	0
DM_4_k127_172628_1	0	2.11279e-05	0	0	1.70412e-05	0	0	0	9.91358e-05	0
DM_4_k127_183537_1	0	1.83446e-05	0	0	0	0	0	0	0.000774684	0
DM_4_k127_187106_5	0	4.25493e-05	0	7.32693e-05	6.86382e-05	0	4.18102e-05	0	0	8.62359e-05
DM_4_k127_187820_2	0	1.13046e-05	0	0.000283653	2.7354e-05	0	3.33247e-05	0	0.000132608	0.000137468
DM_4_k127_189244_4	0	2.4706e-05	0	0.000200562	0.000219199	0	7.28306e-05	0	0	0.000225326
DM_4_k127_192446_1	0	1.98932e-05	0.000123393	0	0	0.000153455	0	7.93378e-05	0	1.51193e-05
DM_4_k127_197749_1	0	3.82943e-05	1.97943e-05	0.000207247	0.000164732	0	3.76291e-05	0	0.000239578	0.000174628
DM_4_k127_202018_1	0	1.86802e-05	0	0	4.52007e-05	0	0	1.8625e-05	0	8.51843e-05
[truncated: 2,497 more rows]
